# Supplementary material for: Di-μ-chlorido-bis­{[N,N′-dicyclo­hexyl-N′′,N′′-bis­(trimethyl­sil­yl)guanidinato-κ2 N,N′](tetra­hydro­furan-κO)magnesium(II)}
Source: Acta Crystallogr Sect E Struct Rep Online. 2011 Jun 25;67(Pt 7):m987. doi: 10.1107/S1600536811023865 (PMC3152120; doi:10.1107/S1600536811023865)
Supplement: Supplementary file 1 [file e-67-0m987-sup1.cif]

##############################################################################
#                                                                            #
# This CIF contains the data in a paper accepted for publication in          #
# Acta Crystallographica Section E. It conforms to the requirements of       #
# Notes for Authors for Acta Crystallographica Section E, and has been       #
# peer reviewed under the auspices of the IUCr Commission on Journals.       #
#                                                                            #
# Full details of the Crystallographic Information File format               #
# are given in the paper "The Crystallographic Information File (CIF):       #
# a New Standard Archive File for Crystallography" by S. R. Hall, F. H.      #
# Allen and I. D. Brown [Acta Cryst. (1991), A47, 655-685].                  #
#                                                                            #
# The current version of the core CIF dictionary is obtainable from          #
# ftp://ftp.iucr.org/pub/cif_core.dic.                                       #
#                                                                            #
# Software is freely available for graphical display of the structure(s)     #
# in this CIF. For information consult the CIF software page                 #
# http://www.iucr.org/resources/cif/software.                                #
#                                                                            #
# This file may be used for bona fide research purposes within the           #
# scientific community so long as proper attribution is given to the journal # 
# article from which it was obtained.                                        #
#                                                                            #
##############################################################################
data_I
_audit_creation_method     SHELXL-97
_chemical_name_systematic
;
Di-\m-chlorido-bis{[<i>N</i>,<i>N</i>'-dicyclohexyl-<i>N</i>'',<i>N</i>''-
bis(trimethylsilyl)guanidinato-\k^2^<i>N</i>,<i>N</i>'](tetrahydrofuran-
\k<i>O</i>)magnesium(II)}
;
_chemical_name_common     ?
_chemical_formula_moiety     'C46 H96 Cl2 Mg2 N6 O2 Si4'
_chemical_formula_sum     'C46 H96 Cl2 Mg2 N6 O2 Si4'
_chemical_formula_iupac     '[Mg2 (C19 H40 N3 Si2)2 Cl2 (C4 H8 O)2]'
_chemical_formula_weight     997.17
_chemical_melting_point     ?
_symmetry_cell_setting     triclinic
_symmetry_space_group_name_H-M     'P -1'
_symmetry_space_group_name_Hall     '-P 1'
loop_
    _symmetry_equiv_pos_as_xyz
    'x, y, z'
    '-x, -y, -z'
_cell_length_a     8.7249(3)
_cell_length_b     11.0016(5)
_cell_length_c     16.8893(8)
_cell_angle_alpha     79.487(6)
_cell_angle_beta     75.211(6)
_cell_angle_gamma     72.201(5)
_cell_volume     1482.80(11)
_cell_formula_units_Z     1
_cell_measurement_reflns_used     6219
_cell_measurement_theta_min     3.0
_cell_measurement_theta_max     27.5
_cell_measurement_temperature     223(2)
_exptl_crystal_description     'prism'
_exptl_crystal_colour     'colourless'
_exptl_crystal_size_max     0.60
_exptl_crystal_size_mid     0.30
_exptl_crystal_size_min     0.22
_exptl_crystal_density_diffrn     1.117
_exptl_crystal_density_meas     ?
_exptl_crystal_density_method     'not measured'
_exptl_crystal_F_000     544
_exptl_absorpt_coefficient_mu     0.249
_exptl_absorpt_correction_type     multi-scan
_exptl_absorpt_process_details     '(REQAB; Jacobson, 1998)'
_exptl_absorpt_correction_T_min     0.340
_exptl_absorpt_correction_T_max     0.462
_exptl_special_details
;
;
_diffrn_ambient_temperature     223(2)
_diffrn_radiation_type     MoK\a
_diffrn_radiation_wavelength     0.71075
_diffrn_radiation_source     'fine-focus sealed tube'
_diffrn_radiation_monochromator     graphite
_diffrn_measurement_device_type     'Rigaku Saturn'
_diffrn_measurement_method     \w
_diffrn_detector_area_resol_mean     14.63
_diffrn_reflns_number     12201
_diffrn_reflns_av_R_equivalents     0.0276
_diffrn_reflns_av_sigmaI/netI     0.0401
_diffrn_reflns_theta_min     3.00
_diffrn_reflns_theta_max     25.50
_diffrn_reflns_theta_full     25.50
_diffrn_measured_fraction_theta_max     0.990
_diffrn_measured_fraction_theta_full     0.990
_diffrn_reflns_limit_h_min     -10
_diffrn_reflns_limit_h_max     10
_diffrn_reflns_limit_k_min     -13
_diffrn_reflns_limit_k_max     11
_diffrn_reflns_limit_l_min     -20
_diffrn_reflns_limit_l_max     18
_diffrn_standards_number     ?
_diffrn_standards_interval_count     ?
_diffrn_standards_interval_time     ?
_diffrn_standards_decay_%     ?
_refine_special_details
;
Refinement of <i>F</i>^2^ against ALL reflections. The weighted <i>R</i>-factor
<i>wR</i> and goodness of fit <i>S</i> are based on <i>F</i>^2^, conventional
<i>R</i>-factors <i>R</i> are based on <i>F</i>, with <i>F</i> set to zero for
negative <i>F</i>^2^. The threshold expression of <i>F</i>^2^ >
\s(<i>F</i>^2^) is used only for calculating <i>R</i>-factors(gt) <i>etc</i>.
and is not relevant to the choice of reflections for refinement.
<i>R</i>-factors based on <i>F</i>^2^ are statistically about twice as large
as those based on <i>F</i>, and <i>R</i>- factors based on ALL data will be
even larger.
;
_reflns_number_total     5485
_reflns_number_gt     4175
_reflns_threshold_expression     I>2\s(I)
_refine_ls_structure_factor_coef     Fsqd
_refine_ls_matrix_type     full
_refine_ls_R_factor_all     0.0659
_refine_ls_R_factor_gt     0.0496
_refine_ls_wR_factor_gt     0.1334
_refine_ls_wR_factor_ref     0.1413
_refine_ls_goodness_of_fit_ref     1.075
_refine_ls_restrained_S_all     1.087
_refine_ls_number_reflns     5485
_refine_ls_number_parameters     287
_refine_ls_number_restraints     2
_refine_ls_hydrogen_treatment     constr
_refine_ls_weighting_scheme     calc
_refine_ls_weighting_details
                 'calc w=1/[\s^2^(Fo^2^)+(0.0855P)^2^] where P=(Fo^2^+2Fc^2^)/3'
_atom_sites_solution_hydrogens     geom
_atom_sites_solution_primary     direct
_atom_sites_solution_secondary     difmap
_refine_ls_shift/su_max     0.001
_refine_ls_shift/su_mean     0.000
_refine_diff_density_max     0.399
_refine_diff_density_min     -0.415
_refine_ls_extinction_method     none
_refine_ls_extinction_coef     ?
loop_
    _atom_type_symbol
    _atom_type_description
    _atom_type_scat_dispersion_real
    _atom_type_scat_dispersion_imag
    _atom_type_scat_source
    'C' 'C' 0.0033 0.0016
                         'International Tables Vol C Tables 4.2.6.8 and 6.1.1.4'
    'H' 'H' 0.0000 0.0000
                         'International Tables Vol C Tables 4.2.6.8 and 6.1.1.4'
    'N' 'N' 0.0061 0.0033
                         'International Tables Vol C Tables 4.2.6.8 and 6.1.1.4'
    'O' 'O' 0.0106 0.0060
                         'International Tables Vol C Tables 4.2.6.8 and 6.1.1.4'
    'Cl' 'Cl' 0.1484 0.1585
                         'International Tables Vol C Tables 4.2.6.8 and 6.1.1.4'
    'Mg' 'Mg' 0.0486 0.0363
                         'International Tables Vol C Tables 4.2.6.8 and 6.1.1.4'
    'Si' 'Si' 0.0817 0.0704
                         'International Tables Vol C Tables 4.2.6.8 and 6.1.1.4'
_computing_data_collection     'CrystalClear (Rigaku, 2000)'
_computing_cell_refinement     'CrystalClear (Rigaku, 2000)'
_computing_data_reduction     'CrystalStructure (Rigaku, 2000)'
_computing_structure_solution     'SHELXS97 (Sheldrick, 2008)'
_computing_structure_refinement     'SHELXL97 (Sheldrick, 2008)'
_computing_molecular_graphics     'SHELXTL (Sheldrick, 2008)'
_computing_publication_material     'SHELXTL (Sheldrick, 2008)'
loop_
    _atom_site_type_symbol
    _atom_site_label
    _atom_site_fract_x
    _atom_site_fract_y
    _atom_site_fract_z
    _atom_site_U_iso_or_equiv
    _atom_site_adp_type
    _atom_site_calc_flag
    _atom_site_refinement_flags
    _atom_site_occupancy
    _atom_site_symmetry_multiplicity
    _atom_site_disorder_assembly
    _atom_site_disorder_group
    Cl Cl1 0.57869(8) 0.59193(6) 0.53865(3) 0.0538(2) Uani d . 1 1 . .
    Si Si1 0.19612(8) 0.27490(6) 0.89356(3) 0.04007(19) Uani d . 1 1 . .
    Si Si2 0.57738(8) 0.19428(7) 0.83044(4) 0.0486(2) Uani d . 1 1 . .
    Mg Mg1 0.37458(9) 0.47603(7) 0.60061(4) 0.0372(2) Uani d . 1 1 . .
    O O1 0.1567(2) 0.6051(2) 0.58704(11) 0.0670(6) Uani d . 1 1 . .
    N N1 0.3601(2) 0.47652(18) 0.72806(10) 0.0400(4) Uani d . 1 1 . .
    N N2 0.3613(2) 0.30543(17) 0.67452(10) 0.0350(4) Uani d . 1 1 . .
    N N3 0.3771(2) 0.27627(17) 0.81889(9) 0.0319(4) Uani d . 1 1 . .
    C C1 0.3639(2) 0.3536(2) 0.74099(11) 0.0308(4) Uani d . 1 1 . .
    C C2 0.3718(3) 0.5451(2) 0.79118(13) 0.0489(6) Uani d . 1 1 . .
    H H2 0.3730 0.4863 0.8431 0.059 Uiso calc R 1 1 . .
    C C3 0.2249(4) 0.6613(3) 0.80647(19) 0.0698(8) Uani d . 1 1 . .
    H H3A 0.1235 0.6336 0.8224 0.084 Uiso calc R 1 1 . .
    H H3B 0.2207 0.7198 0.7553 0.084 Uiso calc R 1 1 . .
    C C4 0.2330(5) 0.7332(4) 0.8742(2) 0.0911(12) Uani d . 1 1 . .
    H H4A 0.1395 0.8102 0.8800 0.109 Uiso calc R 1 1 . .
    H H4B 0.2250 0.6780 0.9268 0.109 Uiso calc R 1 1 . .
    C C5 0.3926(5) 0.7717(3) 0.85416(16) 0.0771(10) Uani d . 1 1 . .
    H H5A 0.3921 0.8377 0.8065 0.093 Uiso calc R 1 1 . .
    H H5B 0.4000 0.8090 0.9011 0.093 Uiso calc R 1 1 . .
    C C6 0.5393(5) 0.6602(4) 0.8355(2) 0.0837(10) Uani d . 1 1 . .
    H H6A 0.5498 0.6008 0.8859 0.100 Uiso calc R 1 1 . .
    H H6B 0.6385 0.6907 0.8174 0.100 Uiso calc R 1 1 . .
    C C7 0.5280(4) 0.5886(3) 0.76892(18) 0.0670(8) Uani d . 1 1 . .
    H H7A 0.5304 0.6449 0.7167 0.080 Uiso calc R 1 1 . .
    H H7B 0.6238 0.5135 0.7611 0.080 Uiso calc R 1 1 . .
    C C8 0.3507(2) 0.1751(2) 0.67767(12) 0.0345(5) Uani d . 1 1 . .
    H H8 0.3583 0.1305 0.7336 0.041 Uiso calc R 1 1 . .
    C C9 0.4891(3) 0.0989(2) 0.61505(13) 0.0410(5) Uani d . 1 1 . .
    H H9A 0.4838 0.1429 0.5595 0.049 Uiso calc R 1 1 . .
    H H9B 0.5956 0.0953 0.6258 0.049 Uiso calc R 1 1 . .
    C C10 0.4761(3) -0.0373(2) 0.61940(14) 0.0461(6) Uani d . 1 1 . .
    H H10A 0.5638 -0.0821 0.5769 0.055 Uiso calc R 1 1 . .
    H H10B 0.4926 -0.0838 0.6732 0.055 Uiso calc R 1 1 . .
    C C11 0.3108(3) -0.0390(2) 0.60709(15) 0.0490(6) Uani d . 1 1 . .
    H H11A 0.3020 -0.0058 0.5500 0.059 Uiso calc R 1 1 . .
    H H11B 0.3031 -0.1277 0.6167 0.059 Uiso calc R 1 1 . .
    C C12 0.1706(3) 0.0416(3) 0.66506(18) 0.0599(7) Uani d . 1 1 . .
    H H12A 0.1683 -0.0004 0.7216 0.072 Uiso calc R 1 1 . .
    H H12B 0.0662 0.0469 0.6512 0.072 Uiso calc R 1 1 . .
    C C13 0.1866(3) 0.1767(3) 0.66063(18) 0.0534(6) Uani d . 1 1 . .
    H H13A 0.0963 0.2239 0.7011 0.064 Uiso calc R 1 1 . .
    H H13B 0.1770 0.2220 0.6057 0.064 Uiso calc R 1 1 . .
    C C14 0.0156(3) 0.3832(3) 0.85500(17) 0.0582(7) Uani d . 1 1 . .
    H H14A 0.0309 0.4687 0.8390 0.087 Uiso calc R 1 1 . .
    H H14B -0.0829 0.3867 0.8981 0.087 Uiso calc R 1 1 . .
    H H14C 0.0040 0.3510 0.8077 0.087 Uiso calc R 1 1 . .
    C C15 0.1996(4) 0.3282(4) 0.99136(16) 0.0809(10) Uani d . 1 1 . .
    H H15A 0.2800 0.2636 1.0181 0.121 Uiso calc R 1 1 . .
    H H15B 0.0915 0.3401 1.0276 0.121 Uiso calc R 1 1 . .
    H H15C 0.2293 0.4088 0.9794 0.121 Uiso calc R 1 1 . .
    C C16 0.1665(4) 0.1109(3) 0.9186(2) 0.0867(11) Uani d . 1 1 . .
    H H16A 0.1686 0.0788 0.8684 0.130 Uiso calc R 1 1 . .
    H H16B 0.0612 0.1141 0.9563 0.130 Uiso calc R 1 1 . .
    H H16C 0.2543 0.0543 0.9442 0.130 Uiso calc R 1 1 . .
    C C17 0.7269(3) 0.2293(3) 0.73586(18) 0.0684(8) Uani d . 1 1 . .
    H H17A 0.7127 0.1940 0.6905 0.103 Uiso calc R 1 1 . .
    H H17B 0.8381 0.1907 0.7446 0.103 Uiso calc R 1 1 . .
    H H17C 0.7085 0.3215 0.7229 0.103 Uiso calc R 1 1 . .
    C C18 0.6256(4) 0.2438(5) 0.9186(2) 0.1038(14) Uani d . 1 1 . .
    H H18A 0.6050 0.3364 0.9120 0.156 Uiso calc R 1 1 . .
    H H18B 0.7405 0.2035 0.9203 0.156 Uiso calc R 1 1 . .
    H H18C 0.5564 0.2172 0.9696 0.156 Uiso calc R 1 1 . .
    C C19 0.6096(5) 0.0173(4) 0.8484(4) 0.129(2) Uani d . 1 1 . .
    H H19A 0.5437 -0.0052 0.9016 0.193 Uiso calc R 1 1 . .
    H H19B 0.7251 -0.0249 0.8477 0.193 Uiso calc R 1 1 . .
    H H19C 0.5770 -0.0103 0.8054 0.193 Uiso calc R 1 1 . .
    C C20 0.0019(4) 0.6055(4) 0.6432(2) 0.0992(13) Uani d D 1 1 . .
    H H20A 0.0158 0.5861 0.7004 0.119 Uiso calc R 1 1 . .
    H H20B -0.0449 0.5418 0.6317 0.119 Uiso calc R 1 1 . .
    C C21 -0.1037(6) 0.7348(6) 0.6292(4) 0.172(3) Uani d D 1 1 . .
    H H21A -0.2109 0.7309 0.6234 0.206 Uiso calc R 1 1 . .
    H H21B -0.1217 0.7818 0.6763 0.206 Uiso calc R 1 1 . .
    C C22 -0.0259(5) 0.8007(4) 0.5551(3) 0.1056(13) Uani d D 1 1 . .
    H H22A -0.0022 0.8755 0.5680 0.127 Uiso calc R 1 1 . .
    H H22B -0.0981 0.8299 0.5155 0.127 Uiso calc R 1 1 . .
    C C23 0.1279(4) 0.7076(4) 0.5207(2) 0.0896(11) Uani d . 1 1 . .
    H H23A 0.1160 0.6748 0.4731 0.108 Uiso calc R 1 1 . .
    H H23B 0.2192 0.7475 0.5035 0.108 Uiso calc R 1 1 . .
loop_
    _atom_site_aniso_label
    _atom_site_aniso_U_11
    _atom_site_aniso_U_22
    _atom_site_aniso_U_33
    _atom_site_aniso_U_12
    _atom_site_aniso_U_13
    _atom_site_aniso_U_23
    Cl1 0.0806(4) 0.0615(4) 0.0290(3) -0.0396(4) -0.0038(3) -0.0054(2)
    Si1 0.0467(4) 0.0415(4) 0.0285(3) -0.0158(3) 0.0035(2) -0.0051(2)
    Si2 0.0422(4) 0.0536(5) 0.0536(4) -0.0178(3) -0.0203(3) 0.0075(3)
    Mg1 0.0451(4) 0.0361(4) 0.0264(3) -0.0095(3) -0.0043(3) -0.0013(3)
    O1 0.0567(11) 0.0719(14) 0.0464(10) 0.0067(10) -0.0073(8) 0.0108(9)
    N1 0.0589(11) 0.0359(11) 0.0257(8) -0.0166(9) -0.0045(8) -0.0043(7)
    N2 0.0435(9) 0.0367(11) 0.0259(8) -0.0128(8) -0.0048(7) -0.0068(7)
    N3 0.0367(9) 0.0354(10) 0.0248(8) -0.0143(8) -0.0046(7) -0.0015(7)
    C1 0.0288(9) 0.0373(13) 0.0249(9) -0.0097(9) -0.0020(7) -0.0041(8)
    C2 0.0848(17) 0.0400(14) 0.0270(10) -0.0288(13) -0.0077(11) -0.0023(9)
    C3 0.0805(19) 0.060(2) 0.0731(18) -0.0304(16) 0.0093(15) -0.0344(15)
    C4 0.138(3) 0.071(2) 0.0680(19) -0.051(2) 0.019(2) -0.0372(17)
    C5 0.149(3) 0.059(2) 0.0388(13) -0.057(2) -0.0124(17) -0.0067(13)
    C6 0.122(3) 0.088(3) 0.0692(19) -0.054(2) -0.0325(19) -0.0161(18)
    C7 0.0733(18) 0.076(2) 0.0661(17) -0.0309(16) -0.0113(14) -0.0298(15)
    C8 0.0399(11) 0.0360(13) 0.0280(10) -0.0122(10) -0.0033(8) -0.0067(8)
    C9 0.0394(11) 0.0417(14) 0.0380(11) -0.0068(10) -0.0025(9) -0.0104(10)
    C10 0.0527(13) 0.0371(14) 0.0386(12) -0.0003(11) -0.0034(10) -0.0091(10)
    C11 0.0583(14) 0.0389(14) 0.0511(13) -0.0129(12) -0.0058(11) -0.0177(11)
    C12 0.0471(13) 0.0624(19) 0.0775(18) -0.0236(13) 0.0025(13) -0.0336(14)
    C13 0.0388(12) 0.0507(16) 0.0746(17) -0.0090(11) -0.0037(12) -0.0340(13)
    C14 0.0399(12) 0.071(2) 0.0605(15) -0.0193(13) 0.0009(11) -0.0078(13)
    C15 0.0731(19) 0.133(3) 0.0381(14) -0.033(2) 0.0053(13) -0.0294(17)
    C16 0.095(2) 0.054(2) 0.086(2) -0.0323(17) 0.0359(19) -0.0026(16)
    C17 0.0346(12) 0.091(2) 0.0725(18) -0.0094(14) -0.0023(12) -0.0195(16)
    C18 0.0684(19) 0.196(5) 0.0614(19) -0.042(2) -0.0300(16) -0.017(2)
    C19 0.080(2) 0.058(2) 0.253(6) -0.0194(19) -0.087(3) 0.045(3)
    C20 0.0543(18) 0.118(3) 0.092(2) -0.0068(19) -0.0064(17) 0.028(2)
    C21 0.092(3) 0.161(5) 0.151(5) 0.055(3) 0.015(3) 0.044(4)
    C22 0.095(3) 0.083(3) 0.117(3) 0.011(2) -0.042(2) 0.010(2)
    C23 0.090(2) 0.087(3) 0.067(2) -0.001(2) -0.0260(17) 0.0263(18)
_geom_special_details
;
All e.s.d.'s (except the e.s.d. in the dihedral angle between two l.s. planes)
are estimated using the full covariance matrix. The cell e.s.d.'s are taken
into account individually in the estimation of e.s.d.'s in distances, angles
and torsion angles; correlations between e.s.d.'s in cell parameters are only
used when they are defined by crystal symmetry. An approximate (isotropic)
treatment of cell e.s.d.'s is used for estimating e.s.d.'s involving l.s.
planes.
;
loop_
    _geom_bond_atom_site_label_1
    _geom_bond_atom_site_label_2
    _geom_bond_site_symmetry_2
    _geom_bond_distance
    _geom_bond_publ_flag
    Si1 N3 . 1.7532(16) ?
    Si1 C14 . 1.849(3) ?
    Si1 C16 . 1.857(3) ?
    Si1 C15 . 1.861(3) ?
    Si2 N3 . 1.7472(18) ?
    Si2 C17 . 1.850(3) ?
    Si2 C18 . 1.857(3) ?
    Si2 C19 . 1.858(4) ?
    Mg1 O1 . 2.0334(19) y
    Mg1 N2 . 2.0734(18) y
    Mg1 N1 . 2.1247(17) y
    Mg1 Cl1 2_666 2.4946(9) y
    Mg1 Cl1 . 2.4171(9) y
    Mg1 Mg1 2_666 3.5878(13) ?
    O1 C20 . 1.439(4) ?
    O1 C23 . 1.449(3) ?
    N1 C1 . 1.321(3) ?
    N1 C2 . 1.453(3) ?
    N2 C1 . 1.334(3) ?
    N2 C8 . 1.455(3) ?
    N3 C1 . 1.441(2) ?
    C2 C3 . 1.515(4) ?
    C2 C7 . 1.516(4) ?
    C2 H2 . 0.9900 ?
    C3 C4 . 1.531(4) ?
    C3 H3A . 0.9800 ?
    C3 H3B . 0.9800 ?
    C4 C5 . 1.517(5) ?
    C4 H4A . 0.9800 ?
    C4 H4B . 0.9800 ?
    C5 C6 . 1.489(5) ?
    C5 H5A . 0.9800 ?
    C5 H5B . 0.9800 ?
    C6 C7 . 1.524(4) ?
    C6 H6A . 0.9800 ?
    C6 H6B . 0.9800 ?
    C7 H7A . 0.9800 ?
    C7 H7B . 0.9800 ?
    C8 C13 . 1.525(3) ?
    C8 C9 . 1.527(3) ?
    C8 H8 . 0.9900 ?
    C9 C10 . 1.525(3) ?
    C9 H9A . 0.9800 ?
    C9 H9B . 0.9800 ?
    C10 C11 . 1.515(3) ?
    C10 H10A . 0.9800 ?
    C10 H10B . 0.9800 ?
    C11 C12 . 1.511(3) ?
    C11 H11A . 0.9800 ?
    C11 H11B . 0.9800 ?
    C12 C13 . 1.523(4) ?
    C12 H12A . 0.9800 ?
    C12 H12B . 0.9800 ?
    C13 H13A . 0.9800 ?
    C13 H13B . 0.9800 ?
    C14 H14A . 0.9700 ?
    C14 H14B . 0.9700 ?
    C14 H14C . 0.9700 ?
    C15 H15A . 0.9700 ?
    C15 H15B . 0.9700 ?
    C15 H15C . 0.9700 ?
    C16 H16A . 0.9700 ?
    C16 H16B . 0.9700 ?
    C16 H16C . 0.9700 ?
    C17 H17A . 0.9700 ?
    C17 H17B . 0.9700 ?
    C17 H17C . 0.9700 ?
    C18 H18A . 0.9700 ?
    C18 H18B . 0.9700 ?
    C18 H18C . 0.9700 ?
    C19 H19A . 0.9700 ?
    C19 H19B . 0.9700 ?
    C19 H19C . 0.9700 ?
    C20 C21 . 1.455(6) ?
    C20 H20A . 0.9800 ?
    C20 H20B . 0.9800 ?
    C21 C22 . 1.445(6) ?
    C21 H21A . 0.9800 ?
    C21 H21B . 0.9800 ?
    C22 C23 . 1.471(5) ?
    C22 H22A . 0.9800 ?
    C22 H22B . 0.9800 ?
    C23 H23A . 0.9800 ?
    C23 H23B . 0.9800 ?
loop_
    _geom_angle_atom_site_label_1
    _geom_angle_atom_site_label_2
    _geom_angle_atom_site_label_3
    _geom_angle_site_symmetry_1
    _geom_angle_site_symmetry_3
    _geom_angle
    _geom_angle_publ_flag
    Mg1 Cl1 Mg1 . 2_666 93.84(3) ?
    N3 Si1 C14 . . 110.04(10) ?
    N3 Si1 C16 . . 111.06(12) ?
    C14 Si1 C16 . . 108.07(16) ?
    N3 Si1 C15 . . 111.90(11) ?
    C14 Si1 C15 . . 108.22(15) ?
    C16 Si1 C15 . . 107.41(18) ?
    N3 Si2 C17 . . 109.83(11) ?
    N3 Si2 C18 . . 111.12(14) ?
    C17 Si2 C18 . . 108.39(16) ?
    N3 Si2 C19 . . 112.06(12) ?
    C17 Si2 C19 . . 107.5(2) ?
    C18 Si2 C19 . . 107.8(2) ?
    O1 Mg1 N2 . . 116.59(8) ?
    O1 Mg1 N1 . . 100.44(8) ?
    N2 Mg1 N1 . . 64.10(7) ?
    O1 Mg1 Cl1 . . 104.41(7) ?
    N2 Mg1 Cl1 . . 138.03(6) ?
    N1 Mg1 Cl1 . . 101.29(6) ?
    O1 Mg1 Cl1 . 2_666 91.66(6) ?
    N2 Mg1 Cl1 . 2_666 100.61(5) ?
    N1 Mg1 Cl1 . 2_666 163.61(6) ?
    Cl1 Mg1 Cl1 . 2_666 86.16(3) ?
    O1 Mg1 C1 . . 113.31(7) ?
    N2 Mg1 C1 . . 32.25(7) ?
    N1 Mg1 C1 . . 31.92(7) ?
    Cl1 Mg1 C1 . . 122.25(5) ?
    Cl1 Mg1 C1 2_666 . 132.33(6) ?
    O1 Mg1 Mg1 . 2_666 100.82(6) ?
    N2 Mg1 Mg1 . 2_666 128.97(6) ?
    N1 Mg1 Mg1 . 2_666 143.03(6) ?
    Cl1 Mg1 Mg1 . 2_666 43.93(2) ?
    Cl1 Mg1 Mg1 2_666 2_666 42.236(19) ?
    C1 Mg1 Mg1 . 2_666 145.86(6) ?
    C20 O1 C23 . . 108.6(2) ?
    C20 O1 Mg1 . . 123.90(18) ?
    C23 O1 Mg1 . . 127.48(18) ?
    C1 N1 C2 . . 122.68(17) ?
    C1 N1 Mg1 . . 89.82(12) ?
    C2 N1 Mg1 . . 146.53(14) ?
    C1 N2 C8 . . 122.48(17) ?
    C1 N2 Mg1 . . 91.70(13) ?
    C8 N2 Mg1 . . 145.82(13) ?
    C1 N3 Si2 . . 115.52(12) ?
    C1 N3 Si1 . . 118.56(13) ?
    Si2 N3 Si1 . . 125.91(10) ?
    N1 C1 N2 . . 114.12(17) ?
    N1 C1 N3 . . 123.27(17) ?
    N2 C1 N3 . . 122.56(18) ?
    N1 C1 Mg1 . . 58.25(10) ?
    N2 C1 Mg1 . . 56.05(10) ?
    N3 C1 Mg1 . . 173.59(14) ?
    N1 C2 C3 . . 111.2(2) ?
    N1 C2 C7 . . 112.17(19) ?
    C3 C2 C7 . . 108.8(2) ?
    N1 C2 H2 . . 108.2 ?
    C3 C2 H2 . . 108.2 ?
    C7 C2 H2 . . 108.2 ?
    C2 C3 C4 . . 112.0(3) ?
    C2 C3 H3A . . 109.2 ?
    C4 C3 H3A . . 109.2 ?
    C2 C3 H3B . . 109.2 ?
    C4 C3 H3B . . 109.2 ?
    H3A C3 H3B . . 107.9 ?
    C5 C4 C3 . . 111.0(2) ?
    C5 C4 H4A . . 109.4 ?
    C3 C4 H4A . . 109.4 ?
    C5 C4 H4B . . 109.4 ?
    C3 C4 H4B . . 109.4 ?
    H4A C4 H4B . . 108.0 ?
    C6 C5 C4 . . 111.9(3) ?
    C6 C5 H5A . . 109.2 ?
    C4 C5 H5A . . 109.2 ?
    C6 C5 H5B . . 109.2 ?
    C4 C5 H5B . . 109.2 ?
    H5A C5 H5B . . 107.9 ?
    C5 C6 C7 . . 112.3(3) ?
    C5 C6 H6A . . 109.1 ?
    C7 C6 H6A . . 109.1 ?
    C5 C6 H6B . . 109.1 ?
    C7 C6 H6B . . 109.1 ?
    H6A C6 H6B . . 107.9 ?
    C2 C7 C6 . . 111.8(2) ?
    C2 C7 H7A . . 109.3 ?
    C6 C7 H7A . . 109.3 ?
    C2 C7 H7B . . 109.3 ?
    C6 C7 H7B . . 109.3 ?
    H7A C7 H7B . . 107.9 ?
    N2 C8 C13 . . 110.59(19) ?
    N2 C8 C9 . . 112.16(16) ?
    C13 C8 C9 . . 108.22(17) ?
    N2 C8 H8 . . 108.6 ?
    C13 C8 H8 . . 108.6 ?
    C9 C8 H8 . . 108.6 ?
    C10 C9 C8 . . 111.38(17) ?
    C10 C9 H9A . . 109.4 ?
    C8 C9 H9A . . 109.4 ?
    C10 C9 H9B . . 109.4 ?
    C8 C9 H9B . . 109.4 ?
    H9A C9 H9B . . 108.0 ?
    C11 C10 C9 . . 112.2(2) ?
    C11 C10 H10A . . 109.2 ?
    C9 C10 H10A . . 109.2 ?
    C11 C10 H10B . . 109.2 ?
    C9 C10 H10B . . 109.2 ?
    H10A C10 H10B . . 107.9 ?
    C12 C11 C10 . . 111.19(19) ?
    C12 C11 H11A . . 109.4 ?
    C10 C11 H11A . . 109.4 ?
    C12 C11 H11B . . 109.4 ?
    C10 C11 H11B . . 109.4 ?
    H11A C11 H11B . . 108.0 ?
    C11 C12 C13 . . 112.2(2) ?
    C11 C12 H12A . . 109.2 ?
    C13 C12 H12A . . 109.2 ?
    C11 C12 H12B . . 109.2 ?
    C13 C12 H12B . . 109.2 ?
    H12A C12 H12B . . 107.9 ?
    C12 C13 C8 . . 111.8(2) ?
    C12 C13 H13A . . 109.3 ?
    C8 C13 H13A . . 109.3 ?
    C12 C13 H13B . . 109.3 ?
    C8 C13 H13B . . 109.3 ?
    H13A C13 H13B . . 107.9 ?
    Si1 C14 H14A . . 109.5 ?
    Si1 C14 H14B . . 109.5 ?
    H14A C14 H14B . . 109.5 ?
    Si1 C14 H14C . . 109.5 ?
    H14A C14 H14C . . 109.5 ?
    H14B C14 H14C . . 109.5 ?
    Si1 C15 H15A . . 109.5 ?
    Si1 C15 H15B . . 109.5 ?
    H15A C15 H15B . . 109.5 ?
    Si1 C15 H15C . . 109.5 ?
    H15A C15 H15C . . 109.5 ?
    H15B C15 H15C . . 109.5 ?
    Si1 C16 H16A . . 109.5 ?
    Si1 C16 H16B . . 109.5 ?
    H16A C16 H16B . . 109.5 ?
    Si1 C16 H16C . . 109.5 ?
    H16A C16 H16C . . 109.5 ?
    H16B C16 H16C . . 109.5 ?
    Si2 C17 H17A . . 109.5 ?
    Si2 C17 H17B . . 109.5 ?
    H17A C17 H17B . . 109.5 ?
    Si2 C17 H17C . . 109.5 ?
    H17A C17 H17C . . 109.5 ?
    H17B C17 H17C . . 109.5 ?
    Si2 C18 H18A . . 109.5 ?
    Si2 C18 H18B . . 109.5 ?
    H18A C18 H18B . . 109.5 ?
    Si2 C18 H18C . . 109.5 ?
    H18A C18 H18C . . 109.5 ?
    H18B C18 H18C . . 109.5 ?
    Si2 C19 H19A . . 109.5 ?
    Si2 C19 H19B . . 109.5 ?
    H19A C19 H19B . . 109.5 ?
    Si2 C19 H19C . . 109.5 ?
    H19A C19 H19C . . 109.5 ?
    H19B C19 H19C . . 109.5 ?
    O1 C20 C21 . . 105.0(3) ?
    O1 C20 H20A . . 110.7 ?
    C21 C20 H20A . . 110.7 ?
    O1 C20 H20B . . 110.7 ?
    C21 C20 H20B . . 110.7 ?
    H20A C20 H20B . . 108.8 ?
    C22 C21 C20 . . 109.2(3) ?
    C22 C21 H21A . . 109.8 ?
    C20 C21 H21A . . 109.8 ?
    C22 C21 H21B . . 109.8 ?
    C20 C21 H21B . . 109.8 ?
    H21A C21 H21B . . 108.3 ?
    C21 C22 C23 . . 106.6(3) ?
    C21 C22 H22A . . 110.4 ?
    C23 C22 H22A . . 110.4 ?
    C21 C22 H22B . . 110.4 ?
    C23 C22 H22B . . 110.4 ?
    H22A C22 H22B . . 108.6 ?
    O1 C23 C22 . . 105.1(3) ?
    O1 C23 H23A . . 110.7 ?
    C22 C23 H23A . . 110.7 ?
    O1 C23 H23B . . 110.7 ?
    C22 C23 H23B . . 110.7 ?
    H23A C23 H23B . . 108.8 ?
loop_
    _geom_torsion_atom_site_label_1
    _geom_torsion_atom_site_label_2
    _geom_torsion_atom_site_label_3
    _geom_torsion_atom_site_label_4
    _geom_torsion_site_symmetry_1
    _geom_torsion_site_symmetry_2
    _geom_torsion_site_symmetry_3
    _geom_torsion_site_symmetry_4
    _geom_torsion
    _geom_torsion_publ_flag
    Mg1 Cl1 Mg1 O1 2_666 . . . -90.73(7) ?
    Mg1 Cl1 Mg1 N2 2_666 . . . 101.63(9) ?
    Mg1 Cl1 Mg1 N1 2_666 . . . 165.26(7) ?
    Mg1 Cl1 Mg1 Cl1 2_666 . . 2_666 0.0 ?
    Mg1 Cl1 Mg1 C1 2_666 . . . 139.09(7) ?
    N2 Mg1 O1 C20 . . . . 20.7(3) ?
    N1 Mg1 O1 C20 . . . . -45.5(3) ?
    Cl1 Mg1 O1 C20 . . . . -150.1(3) ?
    Cl1 Mg1 O1 C20 2_666 . . . 123.4(3) ?
    C1 Mg1 O1 C20 . . . . -14.8(3) ?
    Mg1 Mg1 O1 C20 2_666 . . . 165.0(3) ?
    N2 Mg1 O1 C23 . . . . -157.5(3) ?
    N1 Mg1 O1 C23 . . . . 136.3(3) ?
    Cl1 Mg1 O1 C23 . . . . 31.7(3) ?
    Cl1 Mg1 O1 C23 2_666 . . . -54.8(3) ?
    C1 Mg1 O1 C23 . . . . 167.0(3) ?
    Mg1 Mg1 O1 C23 2_666 . . . -13.3(3) ?
    O1 Mg1 N1 C1 . . . . 117.72(13) ?
    N2 Mg1 N1 C1 . . . . 3.11(11) ?
    Cl1 Mg1 N1 C1 . . . . -135.13(12) ?
    Cl1 Mg1 N1 C1 2_666 . . . -19.2(3) ?
    Mg1 Mg1 N1 C1 2_666 . . . -118.06(13) ?
    O1 Mg1 N1 C2 . . . . -75.3(3) ?
    N2 Mg1 N1 C2 . . . . 170.1(3) ?
    Cl1 Mg1 N1 C2 . . . . 31.8(3) ?
    Cl1 Mg1 N1 C2 2_666 . . . 147.7(3) ?
    C1 Mg1 N1 C2 . . . . 167.0(4) ?
    Mg1 Mg1 N1 C2 2_666 . . . 48.9(3) ?
    O1 Mg1 N2 C1 . . . . -92.06(13) ?
    N1 Mg1 N2 C1 . . . . -3.08(11) ?
    Cl1 Mg1 N2 C1 . . . . 74.54(14) ?
    Cl1 Mg1 N2 C1 2_666 . . . 170.66(11) ?
    Mg1 Mg1 N2 C1 2_666 . . . 135.47(11) ?
    O1 Mg1 N2 C8 . . . . 87.3(3) ?
    N1 Mg1 N2 C8 . . . . 176.3(3) ?
    Cl1 Mg1 N2 C8 . . . . -106.1(2) ?
    Cl1 Mg1 N2 C8 2_666 . . . -10.0(3) ?
    C1 Mg1 N2 C8 . . . . 179.4(3) ?
    Mg1 Mg1 N2 C8 2_666 . . . -45.1(3) ?
    C17 Si2 N3 C1 . . . . -0.02(19) ?
    C18 Si2 N3 C1 . . . . 119.9(2) ?
    C19 Si2 N3 C1 . . . . -119.5(2) ?
    C17 Si2 N3 Si1 . . . . -178.41(14) ?
    C18 Si2 N3 Si1 . . . . -58.5(2) ?
    C19 Si2 N3 Si1 . . . . 62.1(2) ?
    C14 Si1 N3 C1 . . . . -1.54(18) ?
    C16 Si1 N3 C1 . . . . 118.1(2) ?
    C15 Si1 N3 C1 . . . . -121.89(19) ?
    C14 Si1 N3 Si2 . . . . 176.82(13) ?
    C16 Si1 N3 Si2 . . . . -63.56(19) ?
    C15 Si1 N3 Si2 . . . . 56.46(19) ?
    C2 N1 C1 N2 . . . . -176.27(19) ?
    Mg1 N1 C1 N2 . . . . -4.77(17) ?
    C2 N1 C1 N3 . . . . 1.1(3) ?
    Mg1 N1 C1 N3 . . . . 172.61(16) ?
    C2 N1 C1 Mg1 . . . . -171.5(2) ?
    C8 N2 C1 N1 . . . . -174.70(18) ?
    Mg1 N2 C1 N1 . . . . 4.89(18) ?
    C8 N2 C1 N3 . . . . 7.9(3) ?
    Mg1 N2 C1 N3 . . . . -172.51(15) ?
    C8 N2 C1 Mg1 . . . . -179.6(2) ?
    Si2 N3 C1 N1 . . . . -91.9(2) ?
    Si1 N3 C1 N1 . . . . 86.6(2) ?
    Si2 N3 C1 N2 . . . . 85.2(2) ?
    Si1 N3 C1 N2 . . . . -96.2(2) ?
    Si2 N3 C1 Mg1 . . . . 9.8(13) ?
    Si1 N3 C1 Mg1 . . . . -171.7(12) ?
    O1 Mg1 C1 N1 . . . . -71.43(15) ?
    N2 Mg1 C1 N1 . . . . -174.75(19) ?
    Cl1 Mg1 C1 N1 . . . . 54.89(14) ?
    Cl1 Mg1 C1 N1 2_666 . . . 172.78(11) ?
    Mg1 Mg1 C1 N1 2_666 . . . 108.96(15) ?
    O1 Mg1 C1 N2 . . . . 103.33(14) ?
    N1 Mg1 C1 N2 . . . . 174.75(19) ?
    Cl1 Mg1 C1 N2 . . . . -130.35(11) ?
    Cl1 Mg1 C1 N2 2_666 . . . -12.46(14) ?
    Mg1 Mg1 C1 N2 2_666 . . . -76.29(15) ?
    O1 Mg1 C1 N3 . . . . -177.1(12) ?
    N2 Mg1 C1 N3 . . . . 79.5(13) ?
    N1 Mg1 C1 N3 . . . . -105.7(13) ?
    Cl1 Mg1 C1 N3 . . . . -50.8(13) ?
    Cl1 Mg1 C1 N3 2_666 . . . 67.1(13) ?
    Mg1 Mg1 C1 N3 2_666 . . . 3.3(13) ?
    C1 N1 C2 C3 . . . . -123.4(2) ?
    Mg1 N1 C2 C3 . . . . 72.2(3) ?
    C1 N1 C2 C7 . . . . 114.6(2) ?
    Mg1 N1 C2 C7 . . . . -49.9(4) ?
    N1 C2 C3 C4 . . . . 178.7(2) ?
    C7 C2 C3 C4 . . . . -57.3(3) ?
    C2 C3 C4 C5 . . . . 55.8(4) ?
    C3 C4 C5 C6 . . . . -52.8(4) ?
    C4 C5 C6 C7 . . . . 53.0(4) ?
    N1 C2 C7 C6 . . . . -179.9(3) ?
    C3 C2 C7 C6 . . . . 56.7(3) ?
    C5 C6 C7 C2 . . . . -55.7(4) ?
    C1 N2 C8 C13 . . . . 113.1(2) ?
    Mg1 N2 C8 C13 . . . . -66.2(3) ?
    C1 N2 C8 C9 . . . . -126.0(2) ?
    Mg1 N2 C8 C9 . . . . 54.7(3) ?
    N2 C8 C9 C10 . . . . 179.88(18) ?
    C13 C8 C9 C10 . . . . -57.9(2) ?
    C8 C9 C10 C11 . . . . 56.5(2) ?
    C9 C10 C11 C12 . . . . -52.5(3) ?
    C10 C11 C12 C13 . . . . 52.2(3) ?
    C11 C12 C13 C8 . . . . -56.2(3) ?
    N2 C8 C13 C12 . . . . -178.95(19) ?
    C9 C8 C13 C12 . . . . 57.8(3) ?
    C23 O1 C20 C21 . . . . -22.1(5) ?
    Mg1 O1 C20 C21 . . . . 159.4(4) ?
    O1 C20 C21 C22 . . . . 11.9(7) ?
    C20 C21 C22 C23 . . . . 2.5(7) ?
    C20 O1 C23 C22 . . . . 23.7(4) ?
    Mg1 O1 C23 C22 . . . . -157.8(3) ?
    C21 C22 C23 O1 . . . . -15.7(6) ?
data_global
_journal_date_recd_electronic     2011-05-23
_journal_date_accepted     2011-06-17
_journal_name_full     'Acta Crystallographica, Section E'
_journal_year     2011
_journal_volume     67
_journal_issue      7
_journal_page_first     m987
_journal_page_last     m987
_journal_paper_category     QM
_journal_coeditor_code     HB5890
_publ_contact_author_name     'Jie Cheng'
_publ_contact_author_address
;
School of Biological and Chemical Engineering
Ningbo Institute of Technology
Zhejiang University
Ningbo 315100
People's Republic of China
;
_publ_contact_author_email     'chengjie@nit.zju.edu.cn'
_publ_contact_author_fax     '+86-574-88130130'
_publ_contact_author_phone     '+86-574-88229554'
_publ_section_title
;\
Di-\m-chlorido-bis{[<i>N</i>,<i>N</i>'-dicyclohexyl-<i>N</i>'',<i>N</i>''-\
bis(trimethylsilyl)guanidinato-\k^2^<i>N</i>,<i>N</i>'](tetrahydrofuran-\
\k<i>O</i>)magnesium(II)}
;
loop_
    _publ_author_name
    'Jie Cheng'
_publ_author_footnote     ?
loop_
    _publ_author_address
;
School of Biological and Chemical Engineering
Ningbo Institute of Technology
Zhejiang University
Ningbo 315100
People's Republic of China
;
_publ_section_synopsis     .
