# Supplementary material for: Di-μ-chlorido-bis­{[N,N′-dicyclo­hexyl-N′′,N′′-bis­(trimethyl­sil­yl)guanidinato-κ2 N,N′](tetra­hydro­furan-κO)magnesium(II)}
Source: Acta Crystallogr Sect E Struct Rep Online. 2011 Jun 25;67(Pt 7):m987. doi: 10.1107/S1600536811023865 (PMC3152120; doi:10.1107/S1600536811023865)
Supplement: Supplementary file 2 [file e-67-0m987-Isup2.hkl]

# 
# h,k,l, Fc-squared, Fo-squared, sigma(Fo-squared) and status flag 
# 
data_I
_shelx_title '  _s091222e' 
_shelx_refln_list_code          4 
_shelx_F_calc_maximum      122.15 
_exptl_crystal_F_000       544.00 
_reflns_d_resolution_high  0.8255 
 
loop_ 
 _symmetry_equiv_pos_as_xyz 
 'x, y, z' 
 '-x, -y, -z' 
 
_cell_length_a     8.7249 
_cell_length_b    11.0016 
_cell_length_c    16.8893 
_cell_angle_alpha  79.487 
_cell_angle_beta   75.211 
_cell_angle_gamma  72.201 
 
_shelx_F_squared_multiplier     1.000 
 
loop_ 
 _refln_index_h 
 _refln_index_k 
 _refln_index_l 
 _refln_F_squared_calc 
 _refln_F_squared_meas 
 _refln_F_squared_sigma 
 _refln_observed_status 
   2   0   0       80.34       85.66      3.31 o 
   3   0   0        1.05        0.27      1.74 o 
   4   0   0     1760.12     1769.88     39.82 o 
   5   0   0     3120.98     3191.48     32.41 o 
   6   0   0       92.93       78.28      4.93 o 
   7   0   0       32.12       31.69      3.69 o 
   8   0   0       12.96       11.11      2.31 o 
   9   0   0       15.22       17.80      3.57 o 
  -9   1   0        1.30        7.38      3.41 o 
  -8   1   0      313.84      307.69      8.93 o 
  -7   1   0      205.94      199.74      7.23 o 
  -6   1   0      545.05      575.13     22.29 o 
  -5   1   0     1408.31     1420.17     42.22 o 
  -4   1   0      256.13      249.67      8.19 o 
  -3   1   0      220.50      218.39      6.73 o 
  -2   1   0       30.83       37.30      2.96 o 
  -1   1   0     1218.93     1317.51      9.32 o 
   2   1   0      687.02      746.41     10.25 o 
   3   1   0     2275.79     2663.32     23.38 o 
   4   1   0     1005.66     1059.26     16.11 o 
   5   1   0      108.10      106.19      4.70 o 
   6   1   0      450.20      500.13     10.85 o 
   7   1   0       64.77       61.05      3.56 o 
   8   1   0        1.18        3.11      1.91 o 
   9   1   0       12.31       12.84      3.50 o 
  10   1   0       45.82       39.25      6.65 o 
  -9   2   0        1.04        5.58      3.16 o 
  -8   2   0       27.70       29.66      5.03 o 
  -7   2   0       19.76       25.12      3.88 o 
  -6   2   0       12.31        8.20      2.55 o 
  -5   2   0      552.13      546.03     11.00 o 
  -4   2   0       41.51       37.19      4.00 o 
  -3   2   0      283.52      285.87      8.55 o 
  -2   2   0    11867.00     6178.45    117.14 o 
  -1   2   0     2296.14     2529.62     23.20 o 
   0   2   0     2871.94     2868.53     57.62 o 
   1   2   0      426.67      410.06      6.45 o 
   2   2   0     2631.99     2878.58     17.85 o 
   3   2   0     4290.77     4521.79     76.02 o 
   4   2   0      526.72      518.00      9.80 o 
   5   2   0        4.82        2.32      1.89 o 
   6   2   0      173.14      178.23      9.99 o 
   7   2   0       20.65       22.72      2.42 o 
   8   2   0      109.47      120.31      4.83 o 
   9   2   0       42.38       57.23      4.36 o 
  10   2   0        0.08        7.04      4.65 o 
  -8   3   0       25.71       20.74      3.06 o 
  -7   3   0       53.66       64.26      4.73 o 
  -6   3   0        1.56        3.43      3.01 o 
  -5   3   0       57.99       32.50      6.60 o 
  -4   3   0       21.81       20.30      3.64 o 
  -3   3   0        0.06        3.00      3.53 o 
  -2   3   0     2448.21     2592.41     20.92 o 
  -1   3   0     1038.25     1078.07     11.07 o 
   0   3   0      503.29      597.10     14.12 o 
   1   3   0        8.00       11.92      2.82 o 
   2   3   0      873.78      907.93      6.11 o 
   3   3   0     3911.15     4208.27     25.31 o 
   4   3   0     1639.37     1680.63     18.83 o 
   5   3   0      635.86      719.61     20.37 o 
   6   3   0      396.17      402.15     10.75 o 
   7   3   0       19.87       19.21      2.55 o 
   8   3   0       82.74       80.91      4.18 o 
   9   3   0        0.01        0.00      1.70 o 
  -8   4   0        7.09        3.66      4.44 o 
  -7   4   0       59.04       66.55      8.85 o 
  -6   4   0       10.33       12.26      3.66 o 
  -5   4   0       21.93       20.87      5.08 o 
  -4   4   0      838.83      787.01     67.00 o 
  -3   4   0      181.32      208.89      7.63 o 
  -2   4   0      510.36      569.14     25.37 o 
  -1   4   0       42.09       41.88      4.38 o 
   0   4   0      681.07      752.49     18.14 o 
   1   4   0      813.58      895.24     16.30 o 
   2   4   0     2049.10     2227.55     11.63 o 
   3   4   0      446.20      431.17      7.63 o 
   4   4   0       75.49       91.36      2.77 o 
   5   4   0      237.42      282.01      5.30 o 
   6   4   0       61.31       49.88      3.02 o 
   7   4   0      222.05      224.79      7.47 o 
   8   4   0        2.74        1.78      0.89 o 
   9   4   0        1.54        1.50      1.67 o 
  -8   5   0       19.69       14.27      7.05 o 
  -7   5   0      142.76      144.31     11.12 o 
  -6   5   0        0.07        5.94      8.89 o 
  -5   5   0        3.99        6.91      3.98 o 
  -4   5   0        5.14        5.60      5.47 o 
  -3   5   0       25.13       23.23      4.80 o 
  -2   5   0     1198.60     1279.30     37.00 o 
  -1   5   0        0.77        7.05      4.30 o 
   0   5   0      255.78      208.43      6.07 o 
   1   5   0      169.58      157.05      9.48 o 
   2   5   0      486.25      472.10      8.63 o 
   3   5   0        0.34        2.06      2.06 o 
   4   5   0      465.97      529.85      5.98 o 
   5   5   0       83.51       82.59      3.08 o 
   6   5   0      692.88      686.52     11.55 o 
   7   5   0     1051.77     1068.58     17.85 o 
   8   5   0      156.52      171.76      5.73 o 
   9   5   0      101.86       97.31      5.72 o 
  -7   6   0        7.11       10.63      5.34 o 
  -6   6   0        9.20       12.95      9.06 o 
  -5   6   0       44.49       35.29      8.03 o 
  -4   6   0        0.01        5.02      5.61 o 
  -3   6   0       50.85       44.09      6.96 o 
  -2   6   0      193.34      178.70      7.81 o 
  -1   6   0     1339.07     1363.84     15.42 o 
   0   6   0        7.68        3.76      3.22 o 
   1   6   0      646.23      595.94      8.22 o 
   2   6   0     1059.79     1133.45     11.09 o 
   3   6   0     1137.95     1380.99     12.59 o 
   4   6   0      757.17      757.65     11.06 o 
   5   6   0       87.77       81.67      3.22 o 
   6   6   0      186.46      182.47      3.90 o 
   7   6   0      136.39      137.46      3.35 o 
   8   6   0       11.94       11.00      2.31 o 
   9   6   0        4.13        3.39      1.68 o 
  -6   7   0       60.27       58.66      8.78 o 
  -5   7   0      101.14       85.54      9.81 o 
  -4   7   0       47.42       58.74      8.90 o 
  -3   7   0      191.27      199.30     22.34 o 
  -2   7   0       38.64       45.83      4.95 o 
  -1   7   0       55.61       66.38      5.54 o 
   0   7   0        9.51       13.42      5.25 o 
   1   7   0        9.16        6.92      3.23 o 
   2   7   0      186.33      174.73      5.64 o 
   3   7   0        5.22        6.97      3.63 o 
   4   7   0      362.99      365.60      6.78 o 
   5   7   0      851.68      887.97     14.84 o 
   6   7   0       93.76      102.46      3.94 o 
   7   7   0        2.19        2.24      1.25 o 
   8   7   0        0.34        1.62      1.35 o 
   9   7   0       83.47       80.78      3.65 o 
  -6   8   0       10.07        9.01      6.35 o 
  -5   8   0       13.15        8.84      6.44 o 
  -4   8   0       55.86       60.30      9.80 o 
  -3   8   0        7.28        9.59      6.74 o 
  -2   8   0        0.45        4.73      8.78 o 
  -1   8   0      162.95      152.50      7.57 o 
   0   8   0        8.53        4.42      2.72 o 
   1   8   0        0.99        2.54      3.14 o 
   2   8   0       23.79       20.41      3.59 o 
   3   8   0        0.46        3.13      3.84 o 
   4   8   0      579.07      571.81     12.86 o 
   5   8   0      100.78      125.18      4.14 o 
   6   8   0        0.60        0.00      1.39 o 
   7   8   0       32.14       33.07      2.65 o 
   8   8   0        4.01        3.22      1.18 o 
  -5   9   0       67.07       62.86      9.96 o 
  -4   9   0        1.38        1.79      6.03 o 
  -3   9   0       51.16       56.44     11.40 o 
  -2   9   0        4.52        1.54      7.35 o 
  -1   9   0        0.16        0.00      7.89 o 
   0   9   0      236.80      234.88      9.68 o 
   1   9   0       24.25       21.43      3.34 o 
   2   9   0       35.42       35.73      4.26 o 
   3   9   0        0.39        2.88      3.81 o 
   4   9   0        5.62        5.72      3.15 o 
   5   9   0       17.12       15.02      2.44 o 
   6   9   0       99.44      110.84      4.48 o 
   7   9   0       12.07       11.47      2.96 o 
   8   9   0       11.67        7.61      2.38 o 
  -4  10   0        0.87       13.23      8.67 o 
  -3  10   0        4.13        2.63      6.97 o 
  -2  10   0      142.68      174.20     14.04 o 
  -1  10   0      286.18      284.10     17.89 o 
   0  10   0       98.50      108.57     11.37 o 
   1  10   0       70.17       49.57      9.63 o 
   2  10   0        6.57        8.30      4.69 o 
   3  10   0       15.54       15.44      3.28 o 
   4  10   0        6.46        7.63      3.24 o 
   5  10   0       10.81        5.18      2.90 o 
   6  10   0       68.08       63.20      4.02 o 
   7  10   0       90.94       88.58      6.13 o 
   8  10   0       66.03       62.06      6.83 o 
  -3  11   0        0.65        8.11      6.29 o 
  -2  11   0       21.98       13.63      8.03 o 
  -1  11   0       13.12        9.86     11.16 o 
   0  11   0       35.22       41.06     10.81 o 
   1  11   0        4.81        2.09      7.27 o 
   2  11   0       20.02       27.46      8.91 o 
   3  11   0        0.00        4.98      6.46 o 
   4  11   0       13.84       17.68      8.98 o 
   5  11   0      151.98      128.31      9.10 o 
   6  11   0       11.41        4.68      4.52 o 
   7  11   0       60.14       61.41      7.10 o 
  -1  12   0        0.31        2.79      6.15 o 
   0  12   0       17.10        9.28      6.78 o 
   1  12   0        0.56        9.84      9.40 o 
   2  12   0      100.01      144.99     12.45 o 
   3  12   0       37.58       69.73     10.81 o 
   4  12   0       13.43       12.81      4.91 o 
   5  12   0        9.72       12.64      7.44 o 
   6  12   0       36.74       32.83      7.81 o 
   2  13   0       74.65       70.99     12.45 o 
   3  13   0        0.37        7.73      8.35 o 
  -6 -12   1        0.67        6.64      8.32 o 
  -5 -12   1       94.14       94.08     11.93 o 
  -4 -12   1       50.68       44.84      9.47 o 
  -3 -12   1       35.36       33.18      8.13 o 
  -2 -12   1        2.96        3.48      6.40 o 
  -1 -12   1        0.38        5.53      9.12 o 
   0 -12   1       37.72       48.56     10.75 o 
   1 -12   1       16.02       18.71      8.07 o 
  -7 -11   1        0.45        3.80      4.96 o 
  -6 -11   1       36.79       39.79      6.46 o 
  -5 -11   1       24.15       27.20      7.90 o 
  -3 -11   1        6.96        9.94      7.27 o 
  -2 -11   1      105.43      130.08     12.15 o 
  -1 -11   1        4.61        0.00      7.10 o 
   0 -11   1        1.60        8.25      9.89 o 
   1 -11   1       32.42       20.83      8.21 o 
   2 -11   1       10.30       19.18      7.96 o 
  -8 -10   1        6.96        4.68      3.36 o 
  -7 -10   1       42.69       32.77      7.46 o 
  -6 -10   1       76.94       58.56      3.61 o 
  -5 -10   1      156.24      144.01      6.94 o 
  -4 -10   1      291.81      294.92      9.99 o 
  -3 -10   1       63.53       57.51      4.92 o 
  -2 -10   1       33.52       33.17      6.99 o 
  -1 -10   1        0.29        4.71      7.57 o 
   0 -10   1      127.54      122.80     11.72 o 
   1 -10   1      105.42       93.74     10.48 o 
   2 -10   1        2.84        0.00      7.61 o 
   3 -10   1        0.45        2.79      7.81 o 
   4 -10   1        6.52        9.84      6.64 o 
  -8  -9   1       57.97       55.29      6.08 o 
  -7  -9   1      113.02      119.67      4.11 o 
  -6  -9   1       13.90       15.47      2.60 o 
  -5  -9   1      215.51      217.94      8.11 o 
  -4  -9   1        1.04        2.06      2.56 o 
  -3  -9   1      116.54      123.35      7.27 o 
  -2  -9   1      138.02      152.38      7.86 o 
  -1  -9   1        0.02        3.46      3.23 o 
   0  -9   1       24.43       24.26      8.25 o 
   1  -9   1      189.13      198.61     15.97 o 
   2  -9   1        0.55        1.30      7.40 o 
   3  -9   1        0.02        3.30      9.10 o 
   4  -9   1        2.68        0.00      6.17 o 
   5  -9   1        8.94       16.61      6.59 o 
  -8  -8   1       16.28       16.50      2.47 o 
  -7  -8   1        1.35        2.55      1.69 o 
  -6  -8   1       28.85       27.83      2.97 o 
  -5  -8   1       16.26       14.35      2.49 o 
  -4  -8   1       33.58       31.89      3.83 o 
  -3  -8   1        2.42        3.39      3.89 o 
  -2  -8   1       42.69       46.48      4.52 o 
  -1  -8   1      281.60      283.78      7.75 o 
   0  -8   1       89.45       70.65      5.15 o 
   1  -8   1       62.84       64.53      6.02 o 
   2  -8   1        4.03        0.82      8.69 o 
   3  -8   1       55.14       44.75      9.33 o 
   4  -8   1       26.35       24.81      8.13 o 
   5  -8   1       15.34       22.08      8.02 o 
   6  -8   1       25.70       29.59      8.68 o 
  -9  -7   1       16.50       14.28      3.99 o 
  -8  -7   1        3.07        3.43      1.45 o 
  -7  -7   1      178.90      203.04      5.70 o 
  -6  -7   1      640.01      662.75     10.81 o 
  -5  -7   1      703.11      746.67     12.23 o 
  -4  -7   1      763.70      840.71     10.61 o 
  -3  -7   1       36.04       25.30      3.05 o 
  -2  -7   1      158.65      133.20      5.69 o 
  -1  -7   1      596.48      605.15      9.66 o 
   0  -7   1      201.37      206.73      7.81 o 
   1  -7   1       51.19       50.99      5.14 o 
   2  -7   1       53.13       42.40      4.63 o 
   3  -7   1       79.54       67.65      6.49 o 
   4  -7   1      159.91      151.39     13.46 o 
   5  -7   1       33.13       23.76      8.69 o 
   6  -7   1        5.65        1.62      5.60 o 
  -9  -6   1      163.38      167.49      7.97 o 
  -8  -6   1       45.52       43.08      2.80 o 
  -7  -6   1       25.49       30.26      2.04 o 
  -6  -6   1       14.41       15.30      2.23 o 
  -5  -6   1      134.15      136.93      3.80 o 
  -4  -6   1      892.79      830.58      8.82 o 
  -3  -6   1       16.66       25.94      3.13 o 
  -2  -6   1     1406.21     1544.28     19.56 o 
  -1  -6   1      217.41      273.39      8.12 o 
   0  -6   1      189.08      222.21      6.92 o 
   1  -6   1      179.94      154.38      5.92 o 
   2  -6   1       53.48       48.83      4.92 o 
   3  -6   1       47.18       39.80      5.24 o 
   4  -6   1      307.62      286.85     32.96 o 
   5  -6   1      108.23       99.27     10.88 o 
   6  -6   1        4.95        9.55      8.05 o 
   7  -6   1        6.92        9.78      8.36 o 
  -9  -5   1        7.77        4.54      3.30 o 
  -8  -5   1      212.05      225.65      6.20 o 
  -7  -5   1      198.48      199.67      4.42 o 
  -6  -5   1       94.05       91.81      2.89 o 
  -5  -5   1      303.73      312.42      5.17 o 
  -4  -5   1      627.12      677.35      7.29 o 
  -3  -5   1     3871.20     4076.25     21.26 o 
  -2  -5   1      350.04      427.61      8.51 o 
  -1  -5   1      107.79      108.68      4.28 o 
   0  -5   1      340.63      325.55      7.96 o 
   1  -5   1     1951.15     1860.54     19.19 o 
   2  -5   1     2755.03     2839.93     39.66 o 
   3  -5   1       97.02      100.05      6.06 o 
   4  -5   1        2.22        1.54      3.68 o 
   5  -5   1      146.48      124.68     21.65 o 
   6  -5   1       91.60       86.13      9.32 o 
   7  -5   1       47.61       48.98     10.39 o 
   8  -5   1        3.41        4.98      6.71 o 
  -9  -4   1      149.95      160.57      9.06 o 
  -8  -4   1       58.55       73.55      3.52 o 
  -7  -4   1       62.73       64.81      3.40 o 
  -6  -4   1      883.43      941.90     16.75 o 
  -5  -4   1      136.96      131.39      2.95 o 
  -4  -4   1     1511.20     1674.37     10.77 o 
  -3  -4   1     2140.19     2181.04     12.43 o 
  -2  -4   1     1439.27     1626.76      9.52 o 
  -1  -4   1     6611.45     6938.63     67.71 o 
   0  -4   1      462.05      451.95      9.27 o 
   1  -4   1      239.25      251.84      7.90 o 
   2  -4   1     1096.96     1164.13     13.89 o 
   3  -4   1      124.02      100.80      6.07 o 
   4  -4   1      217.42      178.55      9.06 o 
   5  -4   1       28.02       26.99      6.02 o 
   6  -4   1        9.57        5.98      3.26 o 
   7  -4   1       52.37       49.70      7.76 o 
   8  -4   1       58.63       64.30      7.81 o 
 -10  -3   1        0.23        4.26      5.50 o 
  -9  -3   1        4.84        8.74      2.51 o 
  -8  -3   1       40.78       47.47      2.73 o 
  -7  -3   1      173.77      175.05      5.67 o 
  -6  -3   1      122.64      120.74      3.73 o 
  -5  -3   1      132.85      130.43      3.32 o 
  -4  -3   1        0.07        2.62      1.59 o 
  -3  -3   1      576.70      597.87      7.34 o 
  -2  -3   1     1805.65     2092.66     19.43 o 
  -1  -3   1     1026.15     1224.54     13.90 o 
   0  -3   1     2621.40     2693.85     15.21 o 
   1  -3   1      159.43      219.38      6.96 o 
   2  -3   1      356.57      339.05      9.79 o 
   3  -3   1       51.51       40.67      5.05 o 
   4  -3   1       88.93       85.61      7.48 o 
   5  -3   1      656.69      667.34     13.59 o 
   6  -3   1       51.94       51.18      4.54 o 
   7  -3   1        6.24        2.21      2.48 o 
   8  -3   1       10.66        9.62      5.18 o 
   9  -3   1        1.76        3.29      4.19 o 
 -10  -2   1       22.37       23.70      5.00 o 
  -9  -2   1        1.25        3.15      1.73 o 
  -8  -2   1        2.30        2.60      1.71 o 
  -7  -2   1       27.79       26.14      2.55 o 
  -6  -2   1      397.89      424.12     13.83 o 
  -5  -2   1     1123.69     1142.39     33.65 o 
  -4  -2   1      213.89      209.95      7.50 o 
  -3  -2   1      458.48      532.05      8.22 o 
  -2  -2   1     2341.43     2452.06     25.99 o 
   0  -2   1    14920.24     5279.64    241.13 o 
   1  -2   1     3394.87     3467.05    110.44 o 
   2  -2   1     1475.23     1340.68     17.76 o 
   4  -2   1      146.89      153.23      6.86 o 
   5  -2   1      177.47      185.16      6.38 o 
   6  -2   1       65.40       58.37      5.59 o 
   7  -2   1      151.95      166.46      8.79 o 
   8  -2   1      114.44      103.89      5.51 o 
   9  -2   1        4.26       10.64      3.96 o 
  -9  -1   1       31.97       30.06      3.53 o 
  -8  -1   1       65.39       66.64      3.08 o 
  -7  -1   1       74.81       70.55      3.45 o 
  -6  -1   1        7.59        6.10      2.23 o 
  -5  -1   1       22.86       24.98      2.36 o 
  -4  -1   1        1.90        2.56      1.63 o 
  -3  -1   1     1582.32     1671.61     20.94 o 
  -1  -1   1     1354.18     1524.61      7.78 o 
   1  -1   1      206.99      200.29      5.13 o 
   3  -1   1     3111.27     3321.16    105.36 o 
   4  -1   1      405.72      375.43     12.72 o 
   5  -1   1        0.14        1.85      2.80 o 
   6  -1   1      691.38      757.74     18.56 o 
   7  -1   1      640.62      614.12     14.97 o 
   8  -1   1        0.15        2.65      2.95 o 
   9  -1   1        3.03        3.36      3.31 o 
  -9   0   1       25.07       24.41      3.42 o 
  -8   0   1        5.00        1.75      1.87 o 
  -7   0   1      121.54      125.11      4.18 o 
  -6   0   1     1328.96     1363.62     17.12 o 
  -5   0   1     2956.08     2991.95     67.10 o 
  -4   0   1      210.63      175.48      4.94 o 
  -3   0   1        0.03        0.72      1.69 o 
  -2   0   1     1415.50     1645.40     16.45 o 
   2   0   1     1599.85     1760.90     48.17 o 
   3   0   1      485.07      400.25     11.21 o 
   4   0   1      307.80      324.71      8.54 o 
   5   0   1      718.86      781.42     17.11 o 
   6   0   1      608.20      601.14     11.52 o 
   7   0   1       16.87       24.80      3.52 o 
   8   0   1      269.63      285.79     13.40 o 
   9   0   1      120.47      138.52      7.28 o 
  -9   1   1        2.30        1.80      2.43 o 
  -8   1   1        2.00        1.73      1.78 o 
  -7   1   1        1.42        0.77      2.19 o 
  -6   1   1       88.10       70.39      6.59 o 
  -5   1   1      265.96      269.39      6.05 o 
  -4   1   1     2047.35     2325.59     33.42 o 
  -3   1   1       50.21       59.55      2.79 o 
  -2   1   1        8.87        5.80      3.00 o 
  -1   1   1      645.03      621.58     13.36 o 
   2   1   1     1332.33     1422.35     16.21 o 
   3   1   1     2744.68     2840.21     14.89 o 
   4   1   1     3879.82     4178.57     20.98 o 
   5   1   1     3923.06     4328.55     55.46 o 
   6   1   1      914.22      937.64     12.45 o 
   7   1   1       26.32       23.80      3.12 o 
   8   1   1        2.86        2.53      2.04 o 
   9   1   1       38.64       38.21      2.85 o 
  10   1   1        1.01        1.31      3.12 o 
  -9   2   1        1.42        1.41      2.78 o 
  -8   2   1       48.57       40.34      4.87 o 
  -7   2   1       56.31       50.75      4.13 o 
  -6   2   1       23.44       16.35      3.92 o 
  -5   2   1      298.83      334.75      8.32 o 
  -4   2   1       54.49       63.23      6.58 o 
  -3   2   1     1176.71     1280.61     12.61 o 
  -2   2   1       21.78       21.66      2.96 o 
  -1   2   1      613.62      627.18     14.99 o 
   0   2   1      232.32      230.08      6.29 o 
   2   2   1     1938.59     2123.00      9.83 o 
   3   2   1      708.08      789.24      6.45 o 
   4   2   1      418.33      409.61     16.35 o 
   5   2   1      453.56      436.80      7.71 o 
   6   2   1      172.31      159.98      4.15 o 
   7   2   1      319.87      367.33      7.91 o 
   8   2   1       17.35       21.64      2.83 o 
   9   2   1       11.72       10.95      2.17 o 
  10   2   1        4.14        4.16      2.85 o 
  -8   3   1       18.50        8.51      2.70 o 
  -7   3   1      127.21      111.67      5.82 o 
  -6   3   1        1.57        4.73      2.67 o 
  -5   3   1       45.13       37.39      7.17 o 
  -4   3   1      461.36      502.83     33.49 o 
  -3   3   1      144.34      134.55      6.13 o 
  -2   3   1       20.47       12.50      2.81 o 
  -1   3   1      329.53      376.63     10.00 o 
   0   3   1      283.03      270.28      8.54 o 
   1   3   1     2031.43     2059.17     12.40 o 
   2   3   1       51.99       63.63      2.64 o 
   3   3   1       61.77       52.67      2.30 o 
   4   3   1      559.66      526.06      8.67 o 
   5   3   1      497.25      526.79     13.00 o 
   6   3   1      166.65      177.87      4.98 o 
   7   3   1      336.18      322.55      7.45 o 
   8   3   1      160.82      161.94      7.81 o 
   9   3   1      114.82      127.41      4.33 o 
  -7   4   1       10.31        4.74      2.69 o 
  -6   4   1       27.06       20.56      4.53 o 
  -5   4   1      234.45      224.15     10.88 o 
  -4   4   1       25.31       25.72      4.12 o 
  -3   4   1        1.14        1.93      4.65 o 
  -2   4   1        0.03        0.00      3.98 o 
  -1   4   1      302.94      273.58     20.54 o 
   0   4   1      173.88      175.11      5.98 o 
   1   4   1     1681.13     1815.10     15.25 o 
   2   4   1      157.94      194.10      4.56 o 
   3   4   1      808.82      731.40      6.89 o 
   4   4   1        3.69        4.97      1.83 o 
   5   4   1      103.01      113.45      3.08 o 
   6   4   1       46.86       46.03      3.13 o 
   7   4   1       18.34       21.42      2.75 o 
   8   4   1       55.74       77.66      3.96 o 
   9   4   1        1.85        2.73      1.43 o 
  -7   5   1        0.98        0.00      4.90 o 
  -6   5   1        1.30        2.61      2.21 o 
  -5   5   1       13.19        7.84      4.03 o 
  -4   5   1      285.01      265.28      9.95 o 
  -3   5   1       89.66       94.60      6.03 o 
  -2   5   1      303.24      333.91     10.02 o 
  -1   5   1      177.96      163.99      8.13 o 
   0   5   1      274.53      274.09      9.40 o 
   1   5   1     1346.28     1449.82     12.09 o 
   2   5   1      787.61      977.38      9.40 o 
   3   5   1       41.37       51.04      3.18 o 
   4   5   1       71.61       59.41      2.72 o 
   5   5   1      162.85      178.79      3.76 o 
   6   5   1       69.81       63.83      2.73 o 
   7   5   1       32.82       44.21      3.66 o 
   8   5   1      182.65      165.98      5.60 o 
   9   5   1        1.09        4.06      1.96 o 
  -7   6   1      109.84      110.08     13.19 o 
  -6   6   1      200.56      210.21     14.17 o 
  -5   6   1        2.65        4.18     10.13 o 
  -4   6   1       43.58       26.79      4.35 o 
  -3   6   1       53.11       56.05      7.17 o 
  -2   6   1      198.30      193.74      7.89 o 
  -1   6   1      243.53      273.64      9.28 o 
   0   6   1       82.29      105.49      6.53 o 
   1   6   1      168.65      228.85      7.43 o 
   2   6   1      464.03      386.77      9.90 o 
   3   6   1       31.91       42.21      3.21 o 
   4   6   1        3.35        7.37      2.17 o 
   5   6   1        9.77       23.07      2.68 o 
   6   6   1      270.33      270.49      5.77 o 
   7   6   1      723.94      761.31     13.64 o 
   8   6   1      105.05       88.91      4.75 o 
   9   6   1        0.62        1.85      1.41 o 
  -6   7   1       25.37       32.18      9.23 o 
  -5   7   1      199.43      189.96     13.44 o 
  -4   7   1        5.97        7.26      4.50 o 
  -3   7   1       21.16       14.34      4.52 o 
  -2   7   1       96.89       94.71      7.44 o 
  -1   7   1      470.29      489.87     12.76 o 
   0   7   1      322.17      301.21      7.48 o 
   1   7   1      231.66      220.54      6.08 o 
   2   7   1        6.40        7.15      2.76 o 
   3   7   1        0.86        4.99      3.25 o 
   4   7   1      634.36      629.75     11.38 o 
   5   7   1       10.82       15.94      2.68 o 
   6   7   1      396.24      429.97     11.52 o 
   7   7   1       48.74       52.59      3.01 o 
   8   7   1        8.68        6.62      1.52 o 
   9   7   1       32.33       37.63      4.34 o 
  -6   8   1       24.54       32.51      7.78 o 
  -5   8   1        0.05        2.66      8.51 o 
  -4   8   1       25.75       32.47      8.56 o 
  -3   8   1       66.17       74.29      9.90 o 
  -2   8   1       47.90       48.17      7.96 o 
  -1   8   1      473.47      517.00     12.45 o 
   0   8   1        0.02        5.17      3.30 o 
   1   8   1       66.55       66.69      6.65 o 
   2   8   1      295.39      289.32      7.47 o 
   3   8   1       46.60       61.17      4.77 o 
   4   8   1      144.89      101.00      5.21 o 
   5   8   1      710.27      736.04     21.57 o 
   6   8   1        1.70        1.02      2.17 o 
   7   8   1      117.82      119.44      3.27 o 
   8   8   1       29.07       27.86      2.28 o 
   9   8   1       33.46       34.45      4.34 o 
  -5   9   1        6.59        4.28      8.62 o 
  -4   9   1      124.29      129.45     12.13 o 
  -3   9   1       23.48       11.58      7.76 o 
  -2   9   1        3.01        0.15      6.42 o 
  -1   9   1       69.98       61.09     10.15 o 
   0   9   1       27.96       28.09      5.97 o 
   1   9   1      195.82      181.44      8.23 o 
   2   9   1       35.64       41.63      4.75 o 
   3   9   1        7.11        5.73      3.96 o 
   4   9   1        2.59        5.02      2.93 o 
   5   9   1       28.71       37.63      3.41 o 
   6   9   1       12.66        9.76      2.63 o 
   7   9   1       43.20       29.82      2.68 o 
   8   9   1        3.10        2.82      3.17 o 
   9   9   1       13.11       21.05      4.27 o 
  -4  10   1       14.80       18.23      7.65 o 
  -3  10   1       15.15       18.17      7.73 o 
  -2  10   1      106.13       94.44     11.51 o 
  -1  10   1      134.05      144.88     14.84 o 
   0  10   1      445.00      468.10     26.41 o 
   1  10   1       38.74       52.79     11.57 o 
   2  10   1       99.87      128.89     10.81 o 
   3  10   1       84.30       99.03      7.52 o 
   4  10   1       46.45       27.49      3.66 o 
   5  10   1      192.77      201.92      7.86 o 
   6  10   1        6.48        8.52      2.73 o 
   7  10   1       71.54       62.40      5.20 o 
   8  10   1        1.59        0.39      3.04 o 
  -3  11   1        4.65        2.40      6.66 o 
  -2  11   1       27.84       23.03      9.21 o 
  -1  11   1      148.64      153.02     13.44 o 
   0  11   1      377.78      392.60     18.97 o 
   1  11   1       10.62       14.11     10.29 o 
   2  11   1       75.36       70.50     10.16 o 
   3  11   1        5.73       11.22      7.21 o 
   4  11   1       77.88       69.56     10.09 o 
   5  11   1      171.63      181.89      7.73 o 
   6  11   1        3.99        3.93      3.45 o 
   7  11   1        0.40        3.86      5.91 o 
  -1  12   1       34.67       20.97      8.48 o 
   0  12   1        7.94        0.57      6.75 o 
   1  12   1       63.88       76.26     12.12 o 
   2  12   1       26.40       21.88      8.74 o 
   3  12   1       95.24       97.91     10.41 o 
   4  12   1       26.91       38.93      7.93 o 
   5  12   1       27.41       26.25      8.01 o 
   6  12   1       10.64        8.93      5.30 o 
   2  13   1       44.21       38.29      8.50 o 
   3  13   1      265.95      280.47     27.65 o 
   4  13   1       35.66       37.34      8.01 o 
  -5 -12   2       41.10       45.39      8.46 o 
  -4 -12   2       29.93       28.83      8.07 o 
  -3 -12   2        0.03        9.63      7.88 o 
  -2 -12   2       22.86       20.22      7.72 o 
  -1 -12   2        0.01        3.99      9.10 o 
   0 -12   2       49.79       58.67      9.34 o 
   1 -12   2        4.35        1.30      5.71 o 
  -7 -11   2      134.20      151.77     15.35 o 
  -6 -11   2        6.34       16.07      5.99 o 
  -5 -11   2       29.48       25.62      5.76 o 
  -4 -11   2       31.48       37.59      9.15 o 
  -3 -11   2       33.23       32.73      8.44 o 
  -2 -11   2       74.87       91.37     11.57 o 
  -1 -11   2        0.02        3.02      6.67 o 
   0 -11   2      103.51      109.11     11.94 o 
   1 -11   2       58.13       49.34     10.45 o 
   2 -11   2        0.13        3.83      6.80 o 
  -7 -10   2        0.01        1.44      1.97 o 
  -6 -10   2        0.29        1.40      1.72 o 
  -5 -10   2      108.88      100.55      4.94 o 
  -4 -10   2        0.22        2.27      2.36 o 
  -3 -10   2       73.18       76.17     10.01 o 
  -2 -10   2        3.50        6.85      6.62 o 
  -1 -10   2       28.99       20.10      7.67 o 
   0 -10   2       21.88       27.80      8.94 o 
   1 -10   2       51.85       58.98     11.53 o 
   2 -10   2        3.00        3.40     10.93 o 
   3 -10   2       47.39       46.24      9.33 o 
   4 -10   2       20.33       12.06      5.38 o 
  -8  -9   2        7.73        4.71      2.00 o 
  -7  -9   2       15.18       13.65      3.52 o 
  -6  -9   2        5.60        7.12      2.30 o 
  -5  -9   2      399.75      396.29     12.98 o 
  -4  -9   2      494.37      493.83      9.62 o 
  -3  -9   2      102.69      103.45      5.16 o 
  -2  -9   2        2.25        2.75      3.64 o 
  -1  -9   2        0.01        3.66      3.26 o 
   0  -9   2       10.39       14.06      7.17 o 
   1  -9   2       29.88       30.21      9.05 o 
   2  -9   2       47.34       48.09      9.56 o 
   3  -9   2        1.18       11.63      7.45 o 
   4  -9   2        0.02        2.57      6.88 o 
   5  -9   2        1.36        6.84      8.52 o 
  -8  -8   2       42.31       36.80      4.77 o 
  -7  -8   2        8.68        6.53      1.56 o 
  -6  -8   2        5.47        6.58      1.91 o 
  -5  -8   2      228.08      241.88      6.08 o 
  -4  -8   2      269.80      249.18      7.93 o 
  -3  -8   2      137.26      134.05      5.63 o 
  -2  -8   2       35.01       41.46      5.00 o 
  -1  -8   2        3.93        6.88      4.25 o 
   0  -8   2      593.47      557.79     12.56 o 
   1  -8   2      108.96      107.17      6.16 o 
   2  -8   2       21.38       20.51      8.16 o 
   3  -8   2        4.48        3.77      5.95 o 
   4  -8   2       15.74       17.86      8.03 o 
   5  -8   2        0.03        0.00      5.61 o 
   6  -8   2        5.30        5.50      5.71 o 
  -9  -7   2       16.06        8.09      3.94 o 
  -8  -7   2        0.63        2.23      1.80 o 
  -7  -7   2        0.08        3.85      1.63 o 
  -6  -7   2       18.18       14.00      1.97 o 
  -5  -7   2      417.94      439.99      9.25 o 
  -4  -7   2        4.57        5.98      2.50 o 
  -3  -7   2       17.13       14.94      2.94 o 
  -2  -7   2      116.87      115.86      5.12 o 
  -1  -7   2       36.57       32.24      3.86 o 
   0  -7   2     1120.41     1148.90     23.90 o 
   1  -7   2      210.99      197.13      7.71 o 
   2  -7   2      167.06      155.58      8.17 o 
   3  -7   2       20.53       16.39      4.97 o 
   4  -7   2      475.31      472.02     27.01 o 
   5  -7   2      136.49      154.31     12.72 o 
   6  -7   2       35.42       36.37      8.50 o 
  -9  -6   2       33.24       29.64      5.57 o 
  -8  -6   2       19.69       14.67      2.17 o 
  -7  -6   2       19.20       16.22      1.70 o 
  -6  -6   2      698.41      690.40     16.99 o 
  -5  -6   2      516.82      522.29     10.03 o 
  -4  -6   2        0.08        0.96      2.20 o 
  -3  -6   2      196.21      190.61      4.29 o 
  -2  -6   2     1259.15     1216.69     11.77 o 
  -1  -6   2     4661.41     5037.55     64.79 o 
   0  -6   2     1894.05     1982.77     26.81 o 
   1  -6   2      109.47       76.32      5.77 o 
   2  -6   2       66.43       75.79      5.75 o 
   3  -6   2      348.70      331.12     16.24 o 
   4  -6   2      303.09      282.67     18.12 o 
   5  -6   2        0.00        3.14      5.67 o 
   6  -6   2       59.69       65.86      9.38 o 
   7  -6   2        8.46        4.24      4.89 o 
  -9  -5   2      127.17      114.21      8.10 o 
  -8  -5   2       56.19       53.82      2.80 o 
  -7  -5   2      201.70      195.50      4.50 o 
  -6  -5   2       97.68      113.54      2.89 o 
  -5  -5   2       46.96       43.02      2.46 o 
  -4  -5   2     1371.53     1432.39     13.46 o 
  -3  -5   2      110.13      101.34      3.53 o 
  -2  -5   2     2043.78     2127.01     21.60 o 
  -1  -5   2      154.50      195.17      5.00 o 
   0  -5   2      218.61      252.88      7.49 o 
   1  -5   2      411.06      391.10     29.04 o 
   2  -5   2      304.34      306.34      8.76 o 
   3  -5   2      565.35      595.34     21.47 o 
   4  -5   2      111.30       86.04     12.31 o 
   5  -5   2        1.14        1.44      3.36 o 
   6  -5   2        4.73        5.03      5.94 o 
   7  -5   2        1.31        7.69      6.99 o 
   8  -5   2        3.76        5.98      5.08 o 
  -9  -4   2       39.12       44.53      6.65 o 
  -8  -4   2      163.13      155.19      4.66 o 
  -7  -4   2       33.17       29.77      2.52 o 
  -6  -4   2       51.98       47.78      2.01 o 
  -5  -4   2        2.92        3.37      2.03 o 
  -4  -4   2      399.92      460.76      7.04 o 
  -3  -4   2     2349.01     2522.43     14.13 o 
  -2  -4   2     1004.96     1084.51     10.90 o 
  -1  -4   2      515.24      533.26      9.05 o 
   0  -4   2      336.03      412.80      8.34 o 
   1  -4   2        8.68       16.28      2.81 o 
   2  -4   2     4818.29     5101.97     59.26 o 
   3  -4   2     1208.47     1263.69     82.65 o 
   4  -4   2       93.43      104.85     11.61 o 
   5  -4   2        2.82        3.11      2.06 o 
   6  -4   2       10.46        5.46      3.40 o 
   7  -4   2      189.68      202.73     12.14 o 
   8  -4   2       37.10       56.58     10.31 o 
  -9  -3   2        6.96        5.97      4.22 o 
  -8  -3   2       83.59       90.18      2.42 o 
  -7  -3   2       10.44       11.45      1.51 o 
  -6  -3   2      543.47      528.48     23.08 o 
  -5  -3   2       78.50       77.82      2.15 o 
  -4  -3   2       23.66       19.81      1.87 o 
  -3  -3   2     1852.22     1830.25     10.21 o 
  -2  -3   2      136.20      132.10      3.35 o 
  -1  -3   2     1582.39     1638.76     10.81 o 
   0  -3   2       63.15       79.96      3.82 o 
   1  -3   2        0.14        0.10      3.20 o 
   2  -3   2     1357.66     1403.50     28.15 o 
   3  -3   2        4.28        6.25      2.27 o 
   4  -3   2      776.27      744.87     13.46 o 
   5  -3   2        8.50        7.55      2.80 o 
   6  -3   2       32.59       35.48      4.34 o 
   7  -3   2      140.78      154.37      8.24 o 
   8  -3   2       43.41       43.96      6.82 o 
   9  -3   2        6.94        5.35      4.36 o 
  -9  -2   2       30.27       30.48      5.88 o 
  -8  -2   2        8.86        6.75      1.52 o 
  -7  -2   2       82.35       77.05      2.73 o 
  -6  -2   2      313.07      314.82     10.76 o 
  -5  -2   2       38.02       35.96      1.84 o 
  -4  -2   2      127.98      125.69      3.33 o 
  -3  -2   2      314.58      332.84      5.66 o 
  -2  -2   2      249.55      287.94      4.96 o 
   0  -2   2      540.47      576.00     16.98 o 
   1  -2   2     2218.01     2127.01     15.66 o 
   2  -2   2       14.15       11.76      2.80 o 
   3  -2   2      213.77      217.46      7.48 o 
   4  -2   2      137.87      147.21      8.48 o 
   5  -2   2      133.38      108.77      5.90 o 
   6  -2   2      105.29      106.33      6.43 o 
   7  -2   2        6.21        0.17      2.67 o 
   8  -2   2       23.45       18.30      4.22 o 
   9  -2   2        0.00        1.51      4.25 o 
  -9  -1   2        2.48        2.05      4.14 o 
  -8  -1   2       52.43       42.36      5.22 o 
  -7  -1   2       96.05       97.99      3.42 o 
  -6  -1   2      117.74      112.38      3.38 o 
  -5  -1   2     1403.49     1471.24     14.95 o 
  -4  -1   2      455.04      456.14      8.45 o 
  -3  -1   2     1483.46     1587.07     17.29 o 
  -2  -1   2      955.03     1273.66     16.27 o 
  -1  -1   2      691.26      882.17     13.90 o 
   0  -1   2     1766.04     1913.45     12.28 o 
   1  -1   2     2171.86     2121.68     19.61 o 
   2  -1   2        5.04       11.35      2.96 o 
   3  -1   2      204.18      193.85      5.60 o 
   4  -1   2       40.90       51.72      3.69 o 
   5  -1   2      436.04      486.12     13.11 o 
   6  -1   2      228.17      260.10      7.80 o 
   7  -1   2      546.33      554.07     14.31 o 
   8  -1   2      252.82      246.09      9.61 o 
   9  -1   2       13.41        8.69      3.13 o 
  -9   0   2       28.93       29.26      3.91 o 
  -8   0   2       24.02       22.31      4.42 o 
  -7   0   2       27.03       20.27      2.54 o 
  -6   0   2       87.33       92.70      3.63 o 
  -5   0   2      206.87      225.88      6.43 o 
  -4   0   2       45.95       44.22      2.16 o 
  -3   0   2        0.02        0.61      1.05 o 
   1   0   2     1223.03     1152.37     19.48 o 
   2   0   2     4670.81     4152.25     35.33 o 
   3   0   2     4991.31     4350.24     39.89 o 
   4   0   2       66.11       83.51      4.42 o 
   5   0   2      265.89      230.49      6.85 o 
   6   0   2       11.33        6.85      2.90 o 
   7   0   2       45.04       47.46      5.45 o 
   8   0   2       43.48       40.65      3.75 o 
   9   0   2       10.53        8.37      2.08 o 
  -9   1   2       50.07       48.40      7.57 o 
  -8   1   2       11.90       10.36      2.14 o 
  -7   1   2       65.90       62.78      4.38 o 
  -6   1   2       29.49       24.92      3.07 o 
  -5   1   2     1935.64     2106.02     32.41 o 
  -4   1   2      315.14      375.11     11.72 o 
  -3   1   2        3.28        3.74      2.27 o 
  -2   1   2      495.07      564.55     12.28 o 
  -1   1   2     3369.44     3522.29     96.34 o 
   0   1   2     2188.98     2082.60     12.85 o 
   1   1   2       13.64        6.80      1.04 o 
   2   1   2     1130.97     1111.90      6.94 o 
   3   1   2     1115.68     1212.53     45.28 o 
   4   1   2     1010.85      945.75     44.77 o 
   5   1   2      864.45      890.86     16.71 o 
   6   1   2      240.39      240.31      5.96 o 
   7   1   2       18.02       17.29      2.48 o 
   8   1   2       93.11       95.97      4.66 o 
   9   1   2      275.45      309.68     15.39 o 
  10   1   2       11.69       10.06      3.80 o 
  -9   2   2       12.97       13.11      3.48 o 
  -8   2   2        5.27        8.85      2.60 o 
  -7   2   2       22.95       29.04      3.19 o 
  -6   2   2      110.59      105.09      5.38 o 
  -5   2   2      229.47      225.36      7.22 o 
  -4   2   2       32.65       27.77      4.23 o 
  -3   2   2      324.14      346.88      9.53 o 
  -2   2   2       15.54        7.34      1.94 o 
  -1   2   2      187.61      173.71      5.47 o 
   0   2   2       81.70       62.03      4.82 o 
   1   2   2    14786.13     6699.64     79.09 o 
   2   2   2      713.34      725.70     11.00 o 
   3   2   2      304.17      298.32      5.85 o 
   4   2   2      148.97      160.20      4.40 o 
   5   2   2       70.47       59.05      3.32 o 
   6   2   2     1234.56     1253.20     19.06 o 
   7   2   2        3.90        4.78      2.35 o 
   8   2   2        9.21       13.20      2.59 o 
   9   2   2       48.63       58.96      5.75 o 
  10   2   2       27.07       22.12      4.31 o 
  -8   3   2       13.68       13.47      4.43 o 
  -7   3   2      132.09      129.02      6.04 o 
  -6   3   2       66.32       57.64      7.01 o 
  -5   3   2       64.81       68.59      6.90 o 
  -4   3   2      171.05      163.80      6.30 o 
  -3   3   2      280.81      316.49     20.16 o 
  -2   3   2      107.76      114.80      4.81 o 
  -1   3   2       13.41       10.90      3.27 o 
   0   3   2      250.55      246.08      7.93 o 
   1   3   2      460.98      456.23     11.21 o 
   2   3   2       27.71       31.72      3.33 o 
   3   3   2      566.61      597.10      9.11 o 
   4   3   2       16.54       12.82      1.50 o 
   5   3   2        0.97        1.02      1.85 o 
   6   3   2       37.51       39.14      3.09 o 
   7   3   2      531.51      526.40     10.18 o 
   8   3   2       43.32       39.59      3.19 o 
   9   3   2        3.71        3.73      1.88 o 
  10   3   2        0.40        0.00      2.40 o 
  -8   4   2        0.08        2.95      4.32 o 
  -7   4   2      128.81      110.79      5.96 o 
  -6   4   2      128.21      122.93     17.41 o 
  -5   4   2       19.25       22.55      4.73 o 
  -4   4   2       44.41       53.25      5.79 o 
  -3   4   2       29.35       32.86      4.53 o 
  -2   4   2      410.98      377.93     11.99 o 
  -1   4   2       58.88       47.79      4.24 o 
   0   4   2      171.72      224.92      7.62 o 
   1   4   2      561.45      497.93     12.32 o 
   2   4   2      869.09      955.43     18.20 o 
   3   4   2      432.47      343.07      7.36 o 
   4   4   2      136.34      175.15      4.21 o 
   5   4   2        3.06        7.75      1.86 o 
   6   4   2      399.71      404.79      7.91 o 
   7   4   2      661.59      674.41     12.33 o 
   8   4   2       74.78       82.89      4.08 o 
   9   4   2       35.00       35.06      3.64 o 
  10   4   2        4.67        6.12      4.12 o 
  -7   5   2        2.12        6.51      6.81 o 
  -6   5   2        9.48        6.92      3.96 o 
  -5   5   2        9.09        6.28      2.70 o 
  -4   5   2      188.57      175.97      7.36 o 
  -3   5   2       16.90       12.04      6.33 o 
  -2   5   2       34.88       19.96      4.41 o 
  -1   5   2      141.89      139.66      7.20 o 
   0   5   2      189.15      215.23      8.36 o 
   1   5   2     2408.97     2862.58     60.92 o 
   2   5   2       41.91       41.05      4.10 o 
   3   5   2       64.24       86.56      3.71 o 
   4   5   2      462.90      465.36      5.70 o 
   5   5   2        8.20       12.22      1.95 o 
   6   5   2       11.64        5.64      2.00 o 
   7   5   2      130.91      118.19      4.09 o 
   8   5   2       40.03       35.83      3.38 o 
   9   5   2      112.51      102.80      6.29 o 
  10   5   2        0.56        1.03      1.73 o 
  -7   6   2        0.00        0.00      4.72 o 
  -6   6   2       18.18       17.27      8.52 o 
  -5   6   2       30.61       24.59      8.15 o 
  -4   6   2        4.16        4.27      4.04 o 
  -3   6   2      995.49     1043.00     25.67 o 
  -2   6   2       33.71       40.17      5.27 o 
  -1   6   2      300.41      298.57      9.81 o 
   0   6   2       10.10        9.68      3.54 o 
   1   6   2     1848.80     1952.59     20.27 o 
   2   6   2     3917.07     4279.93     40.27 o 
   3   6   2       46.81       32.00      3.25 o 
   4   6   2      868.88      962.00     21.11 o 
   5   6   2      397.28      356.34      6.75 o 
   6   6   2       97.13       86.59      3.08 o 
   7   6   2      128.76      116.81      4.29 o 
   8   6   2       32.69       20.17      3.01 o 
   9   6   2       29.71       29.02      3.48 o 
  10   6   2        7.04        8.47      3.25 o 
  -6   7   2       77.33       72.09      9.44 o 
  -5   7   2       42.93       44.81     10.33 o 
  -4   7   2      351.69      393.79     24.27 o 
  -3   7   2       75.00       70.05      6.21 o 
  -2   7   2      199.99      207.28      8.81 o 
  -1   7   2      926.39      972.59     18.34 o 
   0   7   2      107.08      114.70     10.92 o 
   1   7   2       73.97       83.85      5.17 o 
   2   7   2        7.01       14.37      3.93 o 
   3   7   2        0.02        0.81      2.93 o 
   4   7   2       14.44        9.59      2.50 o 
   5   7   2      211.91      202.10      5.41 o 
   6   7   2      192.82      191.61      7.24 o 
   7   7   2      346.41      320.08      7.34 o 
   8   7   2       50.25       42.96      3.45 o 
   9   7   2        8.34        8.31      3.68 o 
  -5   8   2       28.12       30.98      8.19 o 
  -4   8   2        0.94        0.00      7.54 o 
  -3   8   2       11.93       16.65      9.30 o 
  -2   8   2        8.67       10.76      7.85 o 
  -1   8   2      830.32      827.44     39.69 o 
   0   8   2     1326.85     1352.27     25.84 o 
   1   8   2       23.49       15.64      3.54 o 
   2   8   2       32.01       22.56      3.78 o 
   3   8   2       36.25       34.14      4.08 o 
   4   8   2      233.11      247.12      8.08 o 
   5   8   2      181.76      172.05      5.90 o 
   6   8   2       13.72        8.56      3.17 o 
   7   8   2        0.44        1.66      2.28 o 
   8   8   2        0.56        2.19      2.38 o 
   9   8   2        3.54        1.44      4.32 o 
  -5   9   2       17.98       14.58      6.64 o 
  -4   9   2       17.89       17.42      5.80 o 
  -3   9   2       46.50       64.65     11.44 o 
  -2   9   2       31.31       23.08      8.22 o 
  -1   9   2       22.38       36.49     12.71 o 
   0   9   2      157.87      176.88     13.67 o 
   1   9   2      165.53      145.64      8.38 o 
   2   9   2      183.81      193.23      6.93 o 
   3   9   2      130.25      132.64      5.73 o 
   4   9   2       84.29       97.59      5.56 o 
   5   9   2      276.07      299.50      8.19 o 
   6   9   2      157.30      142.67      6.11 o 
   7   9   2      129.67      134.85      5.14 o 
   8   9   2       75.47       78.80      5.11 o 
   9   9   2        8.96        4.35      2.52 o 
  -4  10   2       23.38       16.28      6.06 o 
  -3  10   2       52.10       46.32      9.78 o 
  -2  10   2        9.48        8.88      7.96 o 
  -1  10   2        2.24        1.18      8.07 o 
   0  10   2       43.35       31.56      9.31 o 
   1  10   2      214.35      195.44     16.90 o 
   2  10   2       76.97       63.93      7.81 o 
   3  10   2       11.31       17.14      4.76 o 
   4  10   2       60.34       51.28      4.71 o 
   5  10   2        0.45        3.18      2.71 o 
   6  10   2       67.06       60.42      3.86 o 
   7  10   2       43.31       36.92      3.05 o 
   8  10   2       18.78       23.79      5.75 o 
  -2  11   2       36.15       43.11     10.59 o 
  -1  11   2        6.76       16.09     11.08 o 
   0  11   2        4.07        5.53      8.27 o 
   1  11   2      222.03      248.13     17.80 o 
   2  11   2       41.62       35.17      8.41 o 
   3  11   2      461.47      489.03     24.88 o 
   4  11   2      247.36      225.08     10.46 o 
   5  11   2       99.57       90.97      5.92 o 
   6  11   2       80.67       69.28      5.52 o 
   7  11   2       49.15       59.94      7.47 o 
   8  11   2       76.07       76.73      9.99 o 
  -1  12   2       43.68       49.87     12.23 o 
   0  12   2      100.96       87.93     15.00 o 
   1  12   2       39.74       36.02      9.84 o 
   2  12   2       43.04       40.75     10.98 o 
   3  12   2       66.97       64.43      9.39 o 
   4  12   2      179.66      181.12     12.51 o 
   5  12   2      250.52      273.15     15.19 o 
   6  12   2       50.06       44.46      7.43 o 
   1  13   2        5.41        7.43      7.15 o 
   2  13   2        0.99        1.26      6.62 o 
   3  13   2        0.01        6.94      9.67 o 
   4  13   2       27.28       11.76      8.23 o 
  -5 -12   3       40.38       52.17     10.18 o 
  -4 -12   3       10.21       12.46      7.66 o 
  -3 -12   3       50.77       60.75     11.26 o 
  -2 -12   3        4.72       12.11      6.52 o 
  -1 -12   3        8.45        8.20      9.24 o 
   0 -12   3        4.49        7.21      6.07 o 
  -6 -11   3       20.68       25.39      6.64 o 
  -5 -11   3       72.28       62.92      8.38 o 
  -4 -11   3      214.36      220.95     13.15 o 
  -3 -11   3       35.02       32.72      9.27 o 
  -2 -11   3       22.35       20.65      6.98 o 
  -1 -11   3        8.65       13.41     10.63 o 
   0 -11   3       47.75       42.62      8.29 o 
   1 -11   3       31.93       37.10      9.20 o 
   2 -11   3        0.00        0.00      5.71 o 
  -7 -10   3      119.03      149.33     12.26 o 
  -6 -10   3        0.84        2.67      2.57 o 
  -5 -10   3       82.71       82.76      5.21 o 
  -4 -10   3        0.86        3.26      3.52 o 
  -3 -10   3       41.49       37.63      5.20 o 
  -2 -10   3      242.28      246.36     17.45 o 
  -1 -10   3        0.21        3.52      7.07 o 
   0 -10   3        7.52        6.91      9.37 o 
   1 -10   3        2.89        0.00      6.81 o 
   2 -10   3        0.23       10.93     10.68 o 
   3 -10   3        1.70        8.50      9.39 o 
   4 -10   3        0.18        7.98      8.63 o 
  -8  -9   3       18.18       16.40      8.70 o 
  -7  -9   3       16.87       13.01      2.17 o 
  -6  -9   3       55.53       56.27      3.56 o 
  -5  -9   3       69.08       63.26      4.00 o 
  -4  -9   3       41.51       37.81      3.92 o 
  -3  -9   3      113.01      123.07      5.37 o 
  -2  -9   3       15.75        8.35      2.64 o 
  -1  -9   3      130.61      117.34      6.73 o 
   0  -9   3       28.56       19.45      6.85 o 
   1  -9   3       38.23       38.70      9.94 o 
   2  -9   3        9.90       13.87      6.87 o 
   3  -9   3       10.15       13.96      7.37 o 
   4  -9   3       97.58       97.64     11.27 o 
   5  -9   3       12.42       17.17      7.51 o 
  -8  -8   3        1.81        1.35      3.26 o 
  -7  -8   3       69.95       83.31      3.56 o 
  -6  -8   3      139.45      133.30      3.76 o 
  -5  -8   3       23.56       26.04      2.82 o 
  -4  -8   3      235.15      235.46      6.74 o 
  -3  -8   3      177.78      177.70      5.80 o 
  -2  -8   3        0.81        4.01      3.65 o 
  -1  -8   3      153.00      131.44      6.03 o 
   0  -8   3       89.84       88.29      5.51 o 
   1  -8   3      276.72      227.85      9.30 o 
   2  -8   3      552.79      535.31     22.19 o 
   3  -8   3       33.15       39.82     10.47 o 
   4  -8   3        2.43        5.11      6.05 o 
   5  -8   3       21.80       27.69      9.11 o 
   6  -8   3       16.32        6.31      5.21 o 
  -9  -7   3       55.73       55.04      6.65 o 
  -8  -7   3        3.61        2.06      1.98 o 
  -7  -7   3       27.78       28.01      1.87 o 
  -6  -7   3       33.56       35.26      2.41 o 
  -5  -7   3       26.20       25.06      2.61 o 
  -4  -7   3     1120.55     1068.90     18.91 o 
  -3  -7   3      109.63       93.21      4.76 o 
  -2  -7   3       63.44       72.42      4.38 o 
  -1  -7   3      399.16      438.15      9.14 o 
   0  -7   3       83.40       84.61      5.48 o 
   1  -7   3      808.80      759.03     12.81 o 
   2  -7   3        4.81        5.78      3.45 o 
   3  -7   3        6.83        7.59      7.53 o 
   4  -7   3        0.54        1.54      5.99 o 
   5  -7   3       88.18       94.76     10.34 o 
   6  -7   3      117.11      122.62     11.25 o 
  -9  -6   3       24.49       21.88      5.70 o 
  -8  -6   3      103.85      106.55      8.72 o 
  -7  -6   3        1.30        2.44      0.85 o 
  -6  -6   3       55.23       58.74      2.48 o 
  -5  -6   3      295.37      294.36      6.39 o 
  -4  -6   3       24.52       23.69      2.80 o 
  -3  -6   3      387.22      347.39      5.99 o 
  -2  -6   3       11.30       15.53      2.87 o 
  -1  -6   3      114.79      103.93      5.07 o 
   0  -6   3     2136.57     2299.20     22.27 o 
   1  -6   3      309.93      329.59      7.70 o 
   2  -6   3      616.68      510.17     20.24 o 
   3  -6   3      109.50      114.39     17.26 o 
   4  -6   3      237.69      222.18     24.12 o 
   5  -6   3      188.63      195.20     14.32 o 
   6  -6   3       86.95       93.91     10.27 o 
   7  -6   3      107.53      105.88     13.21 o 
  -9  -5   3       49.81       60.70      7.65 o 
  -8  -5   3        3.97        7.23      7.06 o 
  -7  -5   3        0.18        1.53      2.93 o 
  -6  -5   3      481.86      479.73     12.04 o 
  -5  -5   3      494.38      442.06     13.90 o 
  -4  -5   3        4.90        8.82      1.88 o 
  -3  -5   3       74.04       95.53      3.71 o 
  -2  -5   3      749.07      732.86      7.52 o 
  -1  -5   3     2880.11     3209.70     31.12 o 
   0  -5   3      892.21      927.43      9.17 o 
   1  -5   3      293.73      335.95      9.23 o 
   2  -5   3       74.63       71.82      4.85 o 
   3  -5   3      102.24       91.16      8.36 o 
   4  -5   3      696.37      636.00     26.95 o 
   5  -5   3      386.58      380.14      9.94 o 
   6  -5   3        6.83        0.00      6.36 o 
   7  -5   3        0.84        6.10      7.75 o 
   8  -5   3        3.37        0.00      4.57 o 
  -9  -4   3        0.65        1.85      3.88 o 
  -8  -4   3       62.00       69.18      7.76 o 
  -7  -4   3       18.50       14.40      5.42 o 
  -6  -4   3       49.82       54.85      4.89 o 
  -5  -4   3      482.94      536.57      6.38 o 
  -4  -4   3        0.70        2.14      1.41 o 
  -3  -4   3      743.77      789.69     16.58 o 
  -2  -4   3       96.30       85.11      3.00 o 
  -1  -4   3      711.17      638.97      9.01 o 
   0  -4   3      266.75      305.84      6.56 o 
   1  -4   3        1.63        3.02      3.73 o 
   2  -4   3      163.44      184.18      8.29 o 
   3  -4   3        0.42        0.00      2.29 o 
   4  -4   3        3.93       13.73      2.26 o 
   5  -4   3      149.51      141.09      6.79 o 
   6  -4   3        7.77        9.24      2.52 o 
   7  -4   3        9.59        7.24      6.44 o 
   8  -4   3        2.13       12.80      7.81 o 
  -9  -3   3       21.87       16.37      5.80 o 
  -8  -3   3       72.48       76.07      7.82 o 
  -7  -3   3        1.34        4.83      6.08 o 
  -6  -3   3       91.96       82.17      9.09 o 
  -5  -3   3      693.26      707.32     34.47 o 
  -4  -3   3      387.58      372.04      5.48 o 
  -3  -3   3      745.44      755.56      7.43 o 
  -2  -3   3      755.15      727.54      6.53 o 
  -1  -3   3       50.99       31.79      2.47 o 
   0  -3   3       19.55       28.00      2.54 o 
   1  -3   3      286.64      293.76      6.00 o 
   2  -3   3      698.03      625.02     11.74 o 
   3  -3   3     1555.92     1453.74     27.42 o 
   4  -3   3       25.54       18.56      3.41 o 
   5  -3   3       38.09       35.50      4.61 o 
   6  -3   3        4.87        0.00      3.55 o 
   7  -3   3      276.78      281.07     24.85 o 
   8  -3   3      150.38      150.57     10.63 o 
   9  -3   3        7.26       11.39      5.16 o 
  -9  -2   3        5.72        9.53      6.43 o 
  -8  -2   3       61.71       72.91      2.90 o 
  -7  -2   3        3.20        2.48      1.08 o 
  -6  -2   3        0.73        1.19      2.26 o 
  -5  -2   3       35.29       29.97      6.99 o 
  -4  -2   3      357.55      343.82     12.21 o 
  -3  -2   3     2301.37     2498.33     38.60 o 
  -2  -2   3     1893.13     1887.05      8.93 o 
  -1  -2   3        0.66        0.63      1.68 o 
   0  -2   3      308.72      228.75      8.24 o 
   1  -2   3        4.54        8.59      2.13 o 
   2  -2   3     1169.81     1257.51     19.91 o 
   3  -2   3     1979.94     2162.55     15.92 o 
   4  -2   3       69.81       62.06      4.70 o 
   5  -2   3       96.00       92.51      5.23 o 
   6  -2   3       10.54        8.14      3.87 o 
   7  -2   3        0.10        4.35      2.80 o 
   8  -2   3        0.11        3.77      2.73 o 
   9  -2   3        9.37        8.67      6.67 o 
  -9  -1   3        2.23        2.64      4.44 o 
  -8  -1   3       24.66       25.96      2.38 o 
  -7  -1   3      123.64      123.79      3.09 o 
  -6  -1   3        2.30        1.83      2.23 o 
  -5  -1   3      162.37      160.55      3.41 o 
  -4  -1   3       14.54       10.14      1.00 o 
  -3  -1   3       50.59       50.75      4.82 o 
  -2  -1   3      858.39      974.13      9.90 o 
   0  -1   3     3317.61     3034.06     25.61 o 
   1  -1   3     2685.57     2928.02     29.63 o 
   2  -1   3        0.31        0.00      1.33 o 
   3  -1   3      268.41      188.16      4.38 o 
   4  -1   3       20.27       16.50      3.12 o 
   5  -1   3      177.84      198.38      6.57 o 
   6  -1   3       66.81       50.12      4.74 o 
   7  -1   3       70.09       67.58      5.15 o 
   8  -1   3        2.11        2.66      2.87 o 
   9  -1   3       20.49       25.77      5.89 o 
  -9   0   3        1.55        2.36      4.45 o 
  -8   0   3       15.58       14.89      2.17 o 
  -7   0   3      519.36      545.55     15.71 o 
  -6   0   3      575.36      632.27     15.63 o 
  -5   0   3      331.03      318.42     13.16 o 
  -4   0   3      421.24      472.82     10.17 o 
  -3   0   3     1215.14     1292.86     17.27 o 
  -1   0   3       27.79       33.39      2.62 o 
   0   0   3     1874.38     1937.57     12.85 o 
   1   0   3     7111.35     3755.79     22.09 o 
   2   0   3      103.60      119.22      3.32 o 
   3   0   3     1161.88     1390.81     27.79 o 
   4   0   3      110.84      134.72      5.73 o 
   5   0   3      777.34      769.95     17.52 o 
   6   0   3      523.56      522.58     11.71 o 
   7   0   3       28.12       29.12      4.16 o 
   8   0   3       41.02       41.63      4.88 o 
   9   0   3       22.70       15.92      3.40 o 
  10   0   3       34.22       39.57      3.92 o 
  -9   1   3        0.10        1.40      4.45 o 
  -8   1   3       44.09       53.32      4.84 o 
  -7   1   3      148.81      137.08      5.62 o 
  -6   1   3      295.79      291.29      9.61 o 
  -5   1   3       17.99       12.12      2.05 o 
  -4   1   3       48.01       53.50      3.12 o 
  -3   1   3     1178.25     1276.11     28.54 o 
  -2   1   3      374.06      424.73      9.56 o 
  -1   1   3      349.03      366.51      7.79 o 
   0   1   3      414.06      452.76      8.35 o 
   2   1   3      683.37      664.70      7.79 o 
   3   1   3     3345.87     3494.70     17.72 o 
   4   1   3     1019.92     1179.55     21.23 o 
   5   1   3      374.08      381.56     13.42 o 
   6   1   3       13.41       14.91      3.44 o 
   7   1   3       17.75       20.30      3.20 o 
   8   1   3       70.84       74.46      4.32 o 
   9   1   3        0.51        0.68      1.86 o 
  10   1   3        8.89        7.94      4.85 o 
  -8   2   3       27.23       35.64      4.35 o 
  -7   2   3      115.67      130.41      7.75 o 
  -6   2   3        0.46        2.19      2.84 o 
  -5   2   3      563.10      552.47     25.94 o 
  -4   2   3     1725.72     1855.51    118.70 o 
  -3   2   3      287.84      319.47     10.18 o 
  -2   2   3       17.75       26.25      2.56 o 
  -1   2   3       15.93       14.95      2.85 o 
   0   2   3     2930.08     3444.53     32.61 o 
   2   2   3      466.55      524.51      9.50 o 
   3   2   3     1954.12     1887.19     81.35 o 
   4   2   3     1000.45     1002.26      7.41 o 
   5   2   3       36.52       31.35      2.26 o 
   6   2   3        0.01        3.97      2.62 o 
   7   2   3        0.27        2.38      1.90 o 
   8   2   3       99.23      102.33      4.31 o 
   9   2   3      130.31      158.91     10.33 o 
  10   2   3       26.07       25.23      5.62 o 
  -8   3   3        9.97       10.24      3.80 o 
  -7   3   3        0.70        2.08      2.22 o 
  -6   3   3       11.13        9.37      3.57 o 
  -5   3   3      533.01      594.43     49.25 o 
  -4   3   3       77.40       72.67      8.95 o 
  -3   3   3        0.07        1.45      3.09 o 
  -2   3   3      276.05      337.28      9.53 o 
  -1   3   3       90.24       93.08      5.69 o 
   0   3   3      196.38      222.04      7.36 o 
   1   3   3      175.11      124.40      8.46 o 
   2   3   3      475.83      446.66     11.18 o 
   3   3   3      376.81      323.38      9.55 o 
   4   3   3        0.65        2.51      3.34 o 
   5   3   3       26.08       23.36      1.64 o 
   6   3   3      643.43      630.97      8.83 o 
   7   3   3      321.81      301.11      7.14 o 
   8   3   3       41.16       51.66      4.07 o 
   9   3   3       75.18       56.40      4.57 o 
  10   3   3       58.23       55.72      6.31 o 
  -8   4   3        3.11        4.91      3.13 o 
  -7   4   3       30.92       24.17      5.25 o 
  -6   4   3      125.34      132.10      9.64 o 
  -5   4   3        0.35        3.04      1.99 o 
  -4   4   3      283.67      301.62      9.55 o 
  -3   4   3      234.93      251.54     33.46 o 
  -2   4   3     1691.42     1883.66     32.88 o 
  -1   4   3       82.20       58.33      4.74 o 
   0   4   3       57.74       67.24      4.62 o 
   1   4   3     1665.95     1978.83     82.53 o 
   2   4   3     1612.65     1627.18     41.32 o 
   3   4   3      104.01      107.98      3.19 o 
   4   4   3       15.79        4.73      1.28 o 
   5   4   3       61.40       62.02      1.89 o 
   6   4   3       26.67       37.06      2.05 o 
   7   4   3       83.68       81.02      3.50 o 
   8   4   3       71.42       62.55      3.16 o 
   9   4   3       39.51       50.34      3.05 o 
  10   4   3        0.34        2.22      1.70 o 
  -7   5   3      109.31       96.90      8.67 o 
  -6   5   3      196.00      166.24     19.45 o 
  -5   5   3       27.09       26.05      4.01 o 
  -4   5   3       43.03       39.19      5.28 o 
  -3   5   3       13.08       15.14      4.82 o 
  -2   5   3      608.88      612.52     11.53 o 
  -1   5   3      861.89      912.89     26.27 o 
   0   5   3      305.59      360.37     10.76 o 
   1   5   3      906.27     1029.31     18.76 o 
   2   5   3     1012.74     1160.58     13.69 o 
   3   5   3      511.80      504.10     10.46 o 
   4   5   3       19.38       26.31      2.78 o 
   5   5   3        3.22        4.94      1.65 o 
   6   5   3      238.25      225.38     10.73 o 
   7   5   3      378.55      392.85     11.73 o 
   8   5   3        5.20        2.28      1.19 o 
   9   5   3        7.05        7.11      2.03 o 
  10   5   3        0.44        2.33      2.62 o 
  -7   6   3        4.44        2.80      4.58 o 
  -6   6   3        3.50        4.32      5.60 o 
  -5   6   3        0.15        3.05      2.92 o 
  -4   6   3      274.21      228.85     29.82 o 
  -3   6   3        8.58        9.84      5.26 o 
  -2   6   3      122.65      112.27      7.16 o 
  -1   6   3      189.33      201.76     12.93 o 
   0   6   3      366.22      345.44     10.55 o 
   1   6   3      165.62      174.48      8.37 o 
   2   6   3      821.29      864.69     12.20 o 
   3   6   3      680.76      697.00      9.22 o 
   4   6   3      122.34       95.89      4.09 o 
   5   6   3       21.05       16.63      2.63 o 
   6   6   3       28.22       33.06      2.32 o 
   7   6   3      109.40      107.80      5.51 o 
   8   6   3        2.57        3.71      2.61 o 
   9   6   3       70.19       68.10     11.91 o 
  10   6   3        2.18        2.25      2.32 o 
  -6   7   3        5.64        4.25      6.91 o 
  -5   7   3        0.04        0.00      5.83 o 
  -4   7   3      108.10      117.92     10.87 o 
  -3   7   3      515.38      469.44     13.72 o 
  -2   7   3      356.11      355.68     12.40 o 
  -1   7   3      233.82      234.82      9.31 o 
   0   7   3       48.98       40.91      6.44 o 
   1   7   3      529.21      551.29     12.37 o 
   2   7   3     1408.35     1427.07     15.74 o 
   3   7   3      388.55      433.52      7.92 o 
   4   7   3       41.09       33.24      4.24 o 
   5   7   3      150.86      138.07      4.76 o 
   6   7   3      579.18      576.37     11.30 o 
   7   7   3      380.35      381.42     11.30 o 
   8   7   3      112.17      106.61      5.51 o 
   9   7   3       30.17       30.14      3.72 o 
  10   7   3       28.99       28.45      4.18 o 
  -5   8   3        0.13        7.25      6.53 o 
  -4   8   3      114.24      102.55     11.03 o 
  -3   8   3       58.47       78.15     10.83 o 
  -2   8   3       73.07       81.15     11.89 o 
  -1   8   3       74.53       87.33      7.29 o 
   0   8   3      173.92      175.31      8.85 o 
   1   8   3      644.01      652.72     11.77 o 
   2   8   3      140.93      169.98      6.35 o 
   3   8   3       36.69       36.19      4.52 o 
   4   8   3       57.84       49.92      4.32 o 
   5   8   3        9.98       26.87      3.66 o 
   6   8   3       13.89       16.00      2.97 o 
   7   8   3        0.03        2.02      3.43 o 
   8   8   3       15.31       12.73      3.10 o 
   9   8   3        0.30        1.30      2.83 o 
  -5   9   3       12.01       10.56      9.18 o 
  -4   9   3       24.18       20.52      7.71 o 
  -3   9   3        5.86        6.02      6.81 o 
  -2   9   3       35.24       35.85      8.56 o 
  -1   9   3       64.45       53.33      9.54 o 
   0   9   3       18.87        9.92      7.62 o 
   1   9   3       77.81       71.86      8.95 o 
   2   9   3        2.87        3.51      2.79 o 
   3   9   3       27.67       29.42      4.10 o 
   4   9   3        3.19        6.58      4.33 o 
   5   9   3      374.61      405.59     11.31 o 
   6   9   3      445.74      465.53     14.31 o 
   7   9   3       22.26       18.65      2.58 o 
   8   9   3        1.95        5.07      3.77 o 
   9   9   3        0.23        2.67      2.66 o 
  -4  10   3        0.69        1.38      6.08 o 
  -3  10   3        0.48        0.00      6.64 o 
  -2  10   3        1.30        1.32      7.56 o 
  -1  10   3        9.18       19.77     11.87 o 
   0  10   3      242.09      252.19     17.61 o 
   1  10   3       96.25       98.99     11.60 o 
   2  10   3       46.91       34.66      7.66 o 
   3  10   3       42.41       30.36      4.70 o 
   4  10   3       34.25       33.72      4.32 o 
   5  10   3      275.80      315.35     12.74 o 
   6  10   3       29.31       23.13      2.90 o 
   7  10   3       82.40       86.37     15.01 o 
   8  10   3       45.19       51.60      7.30 o 
  -2  11   3       36.13       37.28      9.76 o 
  -1  11   3        7.16        3.31      7.60 o 
   0  11   3        1.73        7.90     11.54 o 
   1  11   3        3.45        6.19      8.02 o 
   2  11   3      212.17      191.64     15.36 o 
   3  11   3       64.83       51.49      4.83 o 
   4  11   3      108.56      101.04      7.00 o 
   5  11   3       38.95       41.83      5.48 o 
   6  11   3        6.61        7.28      3.55 o 
   7  11   3        8.63        5.19      4.77 o 
   8  11   3        1.78        4.11      5.40 o 
  -1  12   3       29.97       25.77      8.65 o 
   0  12   3        5.68       10.75      7.30 o 
   1  12   3        0.87        0.00      7.23 o 
   2  12   3        2.34        4.66      6.87 o 
   3  12   3       62.77       69.70     11.15 o 
   4  12   3       57.14       62.28      9.85 o 
   5  12   3       11.60        8.76      8.28 o 
   6  12   3       49.40       49.07      9.74 o 
   7  12   3        2.07        2.06      4.62 o 
   1  13   3       83.63       80.50     12.90 o 
   2  13   3        7.39        6.43      6.57 o 
   3  13   3       48.56       40.83      9.86 o 
   4  13   3        0.60        1.22      5.56 o 
   5  13   3       38.02       23.61      6.58 o 
  -4 -12   4       60.29       71.37     10.33 o 
  -3 -12   4       25.20       31.48      7.84 o 
  -2 -12   4      199.28      227.42     22.75 o 
  -1 -12   4       50.06       68.24     14.89 o 
   0 -12   4       34.90       23.25      8.76 o 
  -6 -11   4        6.02        4.62      3.66 o 
  -5 -11   4       30.40       38.51      7.79 o 
  -4 -11   4        8.96        5.46      7.21 o 
  -3 -11   4      189.99      211.40     14.43 o 
  -2 -11   4        0.20        2.89      6.51 o 
  -1 -11   4       18.31       19.42     10.47 o 
   0 -11   4        3.76        4.84      7.07 o 
   1 -11   4       16.60       13.67      9.78 o 
   2 -11   4       24.86       20.15      8.05 o 
  -7 -10   4        0.21        4.66      2.02 o 
  -6 -10   4       27.18       13.18      3.08 o 
  -5 -10   4       50.94       47.65      5.51 o 
  -4 -10   4      374.50      374.84      9.90 o 
  -3 -10   4      331.85      351.26     18.38 o 
  -2 -10   4       69.89       70.62      9.83 o 
  -1 -10   4       63.50       83.11     10.75 o 
   0 -10   4       51.82       51.45      9.37 o 
   1 -10   4      342.92      307.49     16.22 o 
   2 -10   4      163.77      168.43     13.47 o 
   3 -10   4        7.63        4.32      6.50 o 
  -8  -9   4       10.30        7.10      4.96 o 
  -7  -9   4       49.05       47.10      4.21 o 
  -6  -9   4       79.66       72.92      5.66 o 
  -5  -9   4      235.54      253.84      7.71 o 
  -4  -9   4      194.91      188.74      6.49 o 
  -3  -9   4       55.13       49.62      3.82 o 
  -2  -9   4      176.40      192.49      8.26 o 
  -1  -9   4      112.10      119.23      8.88 o 
   0  -9   4      179.35      150.66     13.77 o 
   1  -9   4        0.60        0.88      6.54 o 
   2  -9   4       14.03       11.60      7.16 o 
   3  -9   4        2.72        0.93      6.46 o 
   4  -9   4        5.99        9.88      6.70 o 
   5  -9   4        3.19        3.56      5.17 o 
  -8  -8   4       14.89       17.44      6.48 o 
  -7  -8   4        0.07        0.31      1.89 o 
  -6  -8   4      113.39      103.07      3.41 o 
  -5  -8   4      230.02      244.46      7.59 o 
  -4  -8   4       10.47       11.46      2.52 o 
  -3  -8   4      134.35      114.86      5.09 o 
  -2  -8   4        1.36        6.52      3.10 o 
  -1  -8   4       76.10       83.92      5.43 o 
   0  -8   4      250.17      247.95      9.71 o 
   1  -8   4       65.79       62.44      9.46 o 
   2  -8   4        2.87        8.89      9.72 o 
   3  -8   4       17.87       31.57      8.22 o 
   4  -8   4       41.13       41.32      9.95 o 
   5  -8   4        0.88        2.75      6.05 o 
  -8  -7   4        1.94        3.22      2.26 o 
  -7  -7   4      112.28      122.68      4.24 o 
  -6  -7   4      360.65      355.81      9.40 o 
  -5  -7   4        4.90        5.04      1.92 o 
  -4  -7   4       51.14       46.47      3.26 o 
  -3  -7   4       21.44       21.02      2.85 o 
  -2  -7   4      217.65      215.26      6.16 o 
  -1  -7   4      499.07      469.36      8.30 o 
   0  -7   4       33.59       26.97      3.31 o 
   1  -7   4      137.48      142.69      6.25 o 
   2  -7   4      355.31      345.53     18.04 o 
   3  -7   4      179.34      169.49     12.65 o 
   4  -7   4       37.87       38.92      8.17 o 
   5  -7   4       27.14       25.50      9.11 o 
   6  -7   4       69.77       65.97     10.23 o 
  -9  -6   4        6.13        7.63      4.61 o 
  -8  -6   4        0.42        0.75      4.05 o 
  -7  -6   4       34.77       38.41      3.73 o 
  -6  -6   4        0.35        4.11      1.56 o 
  -5  -6   4      411.17      414.14      7.64 o 
  -4  -6   4      156.76      148.22      4.14 o 
  -3  -6   4      752.97      746.03      9.80 o 
  -2  -6   4       47.50       50.22      3.70 o 
  -1  -6   4       78.72       90.44      5.73 o 
   0  -6   4       11.15       14.81      4.95 o 
   1  -6   4     1502.67     1585.55     20.61 o 
   2  -6   4      300.65      311.18      8.31 o 
   3  -6   4       66.82       56.44      7.91 o 
   4  -6   4       12.68       10.41      6.54 o 
   5  -6   4       29.07       16.71      5.27 o 
   6  -6   4       27.80       18.87      7.13 o 
   7  -6   4        0.33        6.55      7.75 o 
  -9  -5   4        0.46        3.06      5.79 o 
  -8  -5   4        0.36        3.29      4.80 o 
  -7  -5   4       38.47       31.04      3.77 o 
  -6  -5   4      102.05      104.40      5.80 o 
  -5  -5   4      322.07      310.90      6.46 o 
  -4  -5   4       47.53       43.76      2.49 o 
  -3  -5   4     1205.80     1276.97     11.58 o 
  -2  -5   4      992.10     1034.53     13.19 o 
  -1  -5   4      100.42      124.67      4.97 o 
   0  -5   4       30.61       25.95      3.19 o 
   1  -5   4      353.17      346.39     12.55 o 
   2  -5   4     1247.28     1136.00     56.06 o 
   3  -5   4      434.77      397.47     14.20 o 
   4  -5   4       59.20       57.96      7.61 o 
   5  -5   4      154.99      139.00     27.84 o 
   6  -5   4       16.71       14.35      6.72 o 
   7  -5   4      113.21      113.91     10.97 o 
   8  -5   4       38.49       44.97      7.88 o 
  -9  -4   4       11.10       10.54      6.26 o 
  -8  -4   4      105.21      123.82     10.63 o 
  -7  -4   4        9.89       10.73      5.91 o 
  -6  -4   4       29.06       22.90      4.91 o 
  -5  -4   4      294.88      280.19      8.95 o 
  -4  -4   4       53.03       62.32      1.98 o 
  -3  -4   4     1832.93     1913.58     11.76 o 
  -2  -4   4       73.41       76.94      2.93 o 
  -1  -4   4     1527.36     1684.84     18.84 o 
   0  -4   4     1012.84     1124.81     22.43 o 
   1  -4   4       69.78       70.21      4.60 o 
   2  -4   4      659.60      671.31     12.06 o 
   3  -4   4      196.79      181.33      5.65 o 
   4  -4   4      541.75      485.13     22.06 o 
   5  -4   4      235.98      214.02     12.31 o 
   6  -4   4      103.34      106.06     27.47 o 
   7  -4   4       54.86       65.19      9.65 o 
   8  -4   4       12.37       11.86      6.20 o 
  -9  -3   4        1.51        0.00      4.31 o 
  -8  -3   4      103.13       88.77      8.84 o 
  -7  -3   4      206.11      217.08     15.24 o 
  -6  -3   4        0.05        1.17      6.82 o 
  -5  -3   4       34.64       37.55      4.30 o 
  -4  -3   4       78.21       75.31      5.11 o 
  -3  -3   4      190.05      196.36      4.60 o 
  -2  -3   4       16.73       16.75      2.69 o 
  -1  -3   4       31.25       26.88      2.52 o 
   0  -3   4      557.71      613.11     10.11 o 
   1  -3   4     1216.63     1287.67     17.76 o 
   2  -3   4       24.43       22.22      3.10 o 
   3  -3   4       58.88       61.10      6.00 o 
   4  -3   4       23.05       22.24      3.54 o 
   5  -3   4       35.96       18.78      3.61 o 
   6  -3   4       18.48       21.52      5.65 o 
   7  -3   4       62.22       59.62     17.75 o 
   8  -3   4        0.22        4.37      6.00 o 
   9  -3   4        0.71        0.41      4.94 o 
  -9  -2   4       16.18       14.25      6.65 o 
  -8  -2   4      194.82      226.67     12.66 o 
  -7  -2   4       41.80       46.51      9.26 o 
  -6  -2   4      174.26      186.44     11.51 o 
  -5  -2   4      314.91      352.12     14.21 o 
  -4  -2   4      612.24      669.81     20.57 o 
  -3  -2   4      703.30      739.00     16.59 o 
  -2  -2   4        3.70       18.27      1.21 o 
  -1  -2   4     1173.42     1151.86     15.86 o 
   0  -2   4     1256.47     1339.51     13.27 o 
   1  -2   4     3758.89     3607.01     23.97 o 
   2  -2   4        0.48        2.24      1.84 o 
   3  -2   4     1071.13      925.70     19.07 o 
   4  -2   4        0.97        2.54      2.44 o 
   5  -2   4      364.74      399.82      8.91 o 
   6  -2   4      275.45      272.11      7.69 o 
   7  -2   4        7.96       11.38      2.99 o 
   8  -2   4       88.12      101.54     32.99 o 
   9  -2   4       24.78       24.91      6.25 o 
  -9  -1   4        5.17        3.37      5.03 o 
  -8  -1   4        2.20        1.51      2.86 o 
  -7  -1   4      190.88      182.93      8.63 o 
  -6  -1   4      161.35      141.95      4.79 o 
  -5  -1   4       72.24       83.59      8.53 o 
  -4  -1   4       85.10       94.94     10.20 o 
  -3  -1   4       29.59       42.87      5.26 o 
  -2  -1   4     1665.88     1658.17     13.69 o 
  -1  -1   4     1073.48     1108.15      8.60 o 
   0  -1   4    13708.27     5509.00    154.17 o 
   1  -1   4     4008.89     4217.07     35.21 o 
   2  -1   4        0.25        0.04      1.42 o 
   3  -1   4     2036.64     2172.89     16.03 o 
   4  -1   4        2.28        1.62      1.38 o 
   5  -1   4       11.57       12.72      2.64 o 
   6  -1   4       35.82       29.66      3.80 o 
   7  -1   4       13.80       12.34      2.51 o 
   8  -1   4       87.94       73.97      8.43 o 
   9  -1   4        8.62       21.89      7.41 o 
  -9   0   4       60.68       66.19     10.92 o 
  -8   0   4        1.07        4.21      2.38 o 
  -7   0   4       12.59        7.95      1.62 o 
  -6   0   4      159.13      166.49      3.67 o 
  -5   0   4      611.16      627.76      8.65 o 
  -4   0   4      748.06      751.44     10.49 o 
  -3   0   4       43.96       55.92      1.87 o 
  -2   0   4        8.07        2.03      1.52 o 
  -1   0   4      473.60      478.80      7.73 o 
   1   0   4      256.91      297.10      6.37 o 
   2   0   4      608.99      600.40      9.40 o 
   3   0   4     1341.55     1354.96      9.69 o 
   4   0   4      971.86      994.55     22.90 o 
   5   0   4       29.69       25.94      4.50 o 
   6   0   4      141.11      116.30      8.84 o 
   7   0   4      137.55      118.99      8.28 o 
   8   0   4        9.07       11.12      2.14 o 
   9   0   4       51.68       68.78      6.76 o 
  10   0   4        0.39        1.84      3.73 o 
  -8   1   4        1.39        5.37      3.13 o 
  -7   1   4       84.92       89.23      3.97 o 
  -6   1   4        2.66        4.32      2.32 o 
  -5   1   4      687.92      688.87     10.94 o 
  -4   1   4        5.69        8.54      2.60 o 
  -3   1   4      378.65      340.11      8.81 o 
  -2   1   4     6522.11     5807.83    174.00 o 
  -1   1   4      264.80      311.07     17.32 o 
   0   1   4      672.98      715.51     24.57 o 
   1   1   4     8740.39     4028.65     35.32 o 
   2   1   4      986.47      977.27      8.85 o 
   3   1   4       67.27       74.81      2.79 o 
   4   1   4       52.79       63.31      2.81 o 
   5   1   4       58.93       63.81      3.03 o 
   6   1   4      835.22      827.48     15.70 o 
   7   1   4       31.63       25.78      4.34 o 
   8   1   4       32.12       30.97      3.03 o 
   9   1   4        0.51        2.04      0.91 o 
  10   1   4       39.96       47.02      7.81 o 
  -8   2   4       26.21       30.17      4.99 o 
  -7   2   4       14.46       10.26      2.22 o 
  -6   2   4      162.01      159.51      4.85 o 
  -5   2   4       70.52       74.71      5.67 o 
  -4   2   4       55.69       55.94      4.42 o 
  -3   2   4       95.04      123.28      7.80 o 
  -2   2   4      596.71      674.32     30.49 o 
  -1   2   4     1047.60     1079.71     20.78 o 
   0   2   4      363.94      335.60      8.88 o 
   1   2   4     3020.65     3387.90     51.91 o 
   2   2   4       64.53       77.97      2.71 o 
   3   2   4       91.79       86.18      4.51 o 
   4   2   4       56.48       82.35      1.47 o 
   5   2   4       81.46       79.24      2.18 o 
   6   2   4       20.72       24.38      2.22 o 
   7   2   4      151.96      160.21      5.22 o 
   8   2   4       20.34       14.81      2.89 o 
   9   2   4       69.10       68.73      5.38 o 
  10   2   4       18.93       16.49      4.39 o 
  -8   3   4        0.55        3.65      3.62 o 
  -7   3   4       69.37       75.29      5.13 o 
  -6   3   4      202.64      215.82      9.60 o 
  -5   3   4      152.75      151.04      8.95 o 
  -4   3   4     1073.12     1085.49     79.10 o 
  -3   3   4       74.21       96.52      5.23 o 
  -2   3   4      356.31      359.65     10.01 o 
  -1   3   4        0.13        0.00      3.74 o 
   0   3   4      595.99      689.41     32.55 o 
   1   3   4     4579.54     4447.17     39.82 o 
   2   3   4      227.41      220.66      7.12 o 
   3   3   4      309.07      377.52     14.06 o 
   4   3   4      350.91      322.72     10.55 o 
   5   3   4       30.76       45.95      3.95 o 
   6   3   4      103.06       98.07      1.89 o 
   7   3   4       17.18       16.72      1.93 o 
   8   3   4       36.19       38.82      3.98 o 
   9   3   4       62.58       47.34      2.81 o 
  10   3   4       51.92       40.84     16.41 o 
  -7   4   4        6.99        4.09      4.13 o 
  -6   4   4        9.41        7.67      2.81 o 
  -5   4   4      100.85      103.83      5.42 o 
  -4   4   4      589.50      549.97     14.97 o 
  -3   4   4        2.84        8.03      5.22 o 
  -2   4   4      817.19      857.76     12.13 o 
  -1   4   4      573.24      620.27      9.77 o 
   0   4   4      703.22      701.53     19.55 o 
   1   4   4      569.44      566.44     14.07 o 
   2   4   4     2135.93     2285.02     18.38 o 
   3   4   4      126.40      106.44      3.59 o 
   4   4   4        0.02        4.29      3.37 o 
   5   4   4       44.52       35.86      4.04 o 
   6   4   4        9.95        8.17      2.96 o 
   7   4   4      523.19      501.35     21.20 o 
   8   4   4        0.05        0.37      2.21 o 
   9   4   4       15.86        8.82      2.77 o 
  10   4   4       28.11       19.37     12.72 o 
  -7   5   4       15.55       13.91      4.28 o 
  -6   5   4       73.61       73.94     22.97 o 
  -5   5   4        0.01        2.28      2.82 o 
  -4   5   4      227.45      223.91     19.25 o 
  -3   5   4      757.72      762.96     15.15 o 
  -2   5   4      238.37      270.36      8.12 o 
  -1   5   4      923.67      937.76     12.98 o 
   0   5   4      144.35      119.27      6.83 o 
   1   5   4        7.29        8.97      5.90 o 
   2   5   4      345.97      293.65      9.56 o 
   3   5   4      217.49      175.19      5.50 o 
   4   5   4      234.65      231.46      6.44 o 
   5   5   4       30.51       19.24      1.45 o 
   6   5   4      101.86       92.35      5.89 o 
   7   5   4      138.18      124.32      7.31 o 
   8   5   4        5.60        5.61      3.04 o 
   9   5   4      105.23       93.23      5.05 o 
  10   5   4       11.10       12.35      4.33 o 
  -6   6   4       65.00       76.84     11.16 o 
  -5   6   4        1.40        5.42      3.25 o 
  -4   6   4       80.24       89.80      9.66 o 
  -3   6   4        9.64        5.73      4.98 o 
  -2   6   4      197.73      211.23      8.62 o 
  -1   6   4     1021.38      968.35     15.91 o 
   0   6   4       35.77       27.45      4.78 o 
   1   6   4        0.61        1.17      4.96 o 
   2   6   4       33.90       30.51      5.14 o 
   3   6   4      446.36      488.14      9.51 o 
   4   6   4      733.03      825.52     12.87 o 
   5   6   4      112.01       89.23      5.00 o 
   6   6   4      124.47      153.35      7.03 o 
   7   6   4      111.14       89.40      6.62 o 
   8   6   4       45.21       43.23     11.62 o 
   9   6   4        5.57        4.86      2.41 o 
  10   6   4        0.67        2.12      2.78 o 
  -6   7   4        1.26        7.91      7.25 o 
  -5   7   4        0.24        3.82      6.20 o 
  -4   7   4       17.47       26.83     11.29 o 
  -3   7   4       49.77       49.45      5.51 o 
  -2   7   4      124.33      125.01      8.31 o 
  -1   7   4      114.90      102.49      7.44 o 
   0   7   4        8.94        6.20      5.64 o 
   1   7   4       52.71       45.89      5.95 o 
   2   7   4       16.83       28.11      6.46 o 
   3   7   4      283.79      283.10      6.54 o 
   4   7   4       35.43       44.53      3.98 o 
   5   7   4      322.51      278.96      6.76 o 
   6   7   4      398.01      405.85     11.15 o 
   7   7   4       71.06       57.27      4.72 o 
   8   7   4       34.02       27.64      4.22 o 
   9   7   4        4.41        4.23      2.91 o 
  10   7   4       30.80       33.66      5.44 o 
  -5   8   4        9.96        8.81      6.43 o 
  -4   8   4       13.87        5.03      7.53 o 
  -3   8   4       60.22       66.94     10.32 o 
  -2   8   4      286.78      245.41     15.90 o 
  -1   8   4       17.18       27.30      7.85 o 
   0   8   4       91.04       97.97      8.38 o 
   1   8   4      392.06      357.17     11.51 o 
   2   8   4      779.12      789.55     12.80 o 
   3   8   4      770.95      772.42     19.74 o 
   4   8   4        7.76        6.62      3.42 o 
   5   8   4       61.56       64.04      4.28 o 
   6   8   4       36.98       25.27      2.77 o 
   7   8   4      158.59      145.38      5.50 o 
   8   8   4      281.59      290.66     31.71 o 
   9   8   4        0.75        3.23      3.18 o 
  -4   9   4       11.46        7.54      6.78 o 
  -3   9   4      101.31      107.62     11.86 o 
  -2   9   4       51.95       48.99      8.85 o 
  -1   9   4      103.28       96.71     13.42 o 
   0   9   4       79.44       83.75     11.54 o 
   1   9   4       15.29       11.89      4.52 o 
   2   9   4      306.59      318.66     11.63 o 
   3   9   4       18.34       21.59      4.06 o 
   4   9   4       19.47       10.47      3.94 o 
   5   9   4       95.33       78.27      4.58 o 
   6   9   4        3.76        2.90      2.95 o 
   7   9   4       41.91       52.43      3.14 o 
   8   9   4        0.50        0.13      2.47 o 
   9   9   4        0.55        6.59      5.08 o 
  -3  10   4        0.90        9.21      6.72 o 
  -2  10   4       74.31       86.66     11.43 o 
  -1  10   4        7.68       11.51      7.11 o 
   0  10   4       24.33       16.01      6.47 o 
   1  10   4       97.10      108.19     13.68 o 
   2  10   4        9.56        5.75      3.86 o 
   3  10   4       39.91       42.52      4.95 o 
   4  10   4        0.06        5.75      3.23 o 
   5  10   4       78.99       79.89      8.81 o 
   6  10   4      213.56      245.60      9.69 o 
   7  10   4        2.17        9.02      3.85 o 
   8  10   4        3.09        0.00      4.45 o 
   9  10   4        2.98        1.84      3.03 o 
  -2  11   4        3.43        7.62      7.12 o 
  -1  11   4        0.06        4.36      7.42 o 
   0  11   4       96.17       84.36     11.38 o 
   1  11   4       69.81       82.74     12.04 o 
   2  11   4       22.61       28.98      8.68 o 
   3  11   4        2.18        4.58      3.42 o 
   4  11   4       12.40        7.87      3.61 o 
   5  11   4      241.05      239.62      8.45 o 
   6  11   4      163.99      186.15     10.37 o 
   7  11   4        1.53        5.26      7.11 o 
   8  11   4        2.75       11.30      6.03 o 
   0  12   4       19.01       20.47      9.84 o 
   1  12   4       35.83       52.61     11.11 o 
   2  12   4       20.31       22.22      8.91 o 
   3  12   4        0.26        1.96      6.53 o 
   4  12   4        3.16        0.00      6.11 o 
   5  12   4        0.88        1.19      3.05 o 
   6  12   4       37.40       32.81      9.26 o 
   7  12   4        2.41        4.84      4.84 o 
   2  13   4       16.26        6.94      6.99 o 
   3  13   4       88.05       94.11     13.59 o 
   4  13   4      141.46      159.38     18.11 o 
   5  13   4        1.74        3.63      5.66 o 
  -3 -12   5        0.01        3.39      5.44 o 
  -2 -12   5       19.14       17.96      9.76 o 
  -1 -12   5       80.80       91.57     13.54 o 
  -5 -11   5        2.51        4.16      2.14 o 
  -4 -11   5       12.61       12.65      7.19 o 
  -3 -11   5       10.67       13.05      7.43 o 
  -2 -11   5      375.70      391.58     18.53 o 
  -1 -11   5      115.23      139.83     12.29 o 
   0 -11   5       14.69       19.16      7.71 o 
   1 -11   5       17.29       20.15      6.77 o 
   2 -11   5        0.10        0.00      5.60 o 
  -6 -10   5        6.38        6.91      3.22 o 
  -5 -10   5        6.70        6.03      1.93 o 
  -4 -10   5       38.57       36.48      4.41 o 
  -3 -10   5       56.05       59.11      6.27 o 
  -2 -10   5       77.60       72.97      8.90 o 
  -1 -10   5        3.87        1.64      6.25 o 
   0 -10   5       18.77       18.74      5.67 o 
   1 -10   5        0.02        3.15      6.78 o 
   2 -10   5      101.58       94.22     11.19 o 
  -7  -9   5       21.64       27.58      6.48 o 
  -6  -9   5        0.18        0.00      2.09 o 
  -5  -9   5        0.26        4.11      2.55 o 
  -4  -9   5      407.44      401.10     11.15 o 
  -3  -9   5      404.50      409.11     14.96 o 
  -2  -9   5        5.01        8.43      3.22 o 
  -1  -9   5       22.38       15.59      4.28 o 
   0  -9   5      129.90      128.67     12.92 o 
   1  -9   5      396.73      380.24     22.22 o 
   2  -9   5      327.75      318.11     15.69 o 
   3  -9   5        9.69       10.71      9.49 o 
   4  -9   5        1.60        2.28      6.11 o 
  -8  -8   5       27.80       23.25      5.38 o 
  -7  -8   5        1.09        2.04      4.68 o 
  -6  -8   5        6.26        3.62      1.54 o 
  -5  -8   5      164.47      196.89      6.29 o 
  -4  -8   5      720.17      726.57     12.31 o 
  -3  -8   5       74.53       76.81      4.08 o 
  -2  -8   5       15.03       12.54      2.64 o 
  -1  -8   5        1.06        2.99      3.14 o 
   0  -8   5      197.49      171.98      8.06 o 
   1  -8   5      187.47      181.19     13.88 o 
   2  -8   5        1.98        6.07      6.39 o 
   4  -8   5        7.75       20.68      9.58 o 
   5  -8   5        0.07        0.00      6.13 o 
  -8  -7   5        1.73        1.81      4.05 o 
  -7  -7   5        0.28        2.23      2.66 o 
  -6  -7   5        0.93        2.14      1.08 o 
  -5  -7   5       11.34       10.99      2.15 o 
  -4  -7   5       53.96       53.64      3.34 o 
  -3  -7   5      563.43      575.77     10.65 o 
  -2  -7   5      708.51      728.72     14.30 o 
  -1  -7   5      150.71      176.17      8.11 o 
   0  -7   5      190.63      212.51      7.72 o 
   1  -7   5        0.60        2.06      2.78 o 
   2  -7   5      422.63      355.09     21.80 o 
   3  -7   5        6.21        3.59      7.40 o 
   4  -7   5        1.88        1.80      6.20 o 
   5  -7   5       20.18       17.47      7.83 o 
   6  -7   5        1.32        7.29      8.57 o 
  -8  -6   5      119.87      125.51      9.27 o 
  -7  -6   5       73.19       69.29      5.51 o 
  -6  -6   5      230.12      241.04      7.71 o 
  -5  -6   5      162.70      168.74      3.40 o 
  -4  -6   5      249.20      220.79      5.68 o 
  -3  -6   5      163.66      179.28      4.49 o 
  -2  -6   5      102.63       91.81      4.60 o 
  -1  -6   5       73.06       80.56      4.64 o 
   0  -6   5      364.10      327.28      7.67 o 
   1  -6   5        4.33        4.30      2.59 o 
   2  -6   5       26.50       23.74      4.00 o 
   3  -6   5       35.89       29.68      4.06 o 
   4  -6   5       46.47       39.37      8.59 o 
   5  -6   5      343.62      395.23     23.30 o 
   6  -6   5       14.44       15.55      6.56 o 
   7  -6   5       28.98       23.01      7.99 o 
  -9  -5   5       14.12       13.58      5.31 o 
  -8  -5   5       59.35       70.49      8.21 o 
  -7  -5   5      197.91      186.16      9.16 o 
  -6  -5   5        0.11        2.00      3.55 o 
  -5  -5   5      170.80      182.15      4.96 o 
  -4  -5   5       91.78       79.17      3.77 o 
  -3  -5   5      595.88      530.90      7.85 o 
  -2  -5   5       23.28       25.84      2.61 o 
  -1  -5   5      169.61      187.68      5.10 o 
   0  -5   5       65.13       77.53      4.77 o 
   1  -5   5       66.83       78.76      5.82 o 
   2  -5   5      432.17      356.64     18.93 o 
   3  -5   5       53.89       39.86      5.24 o 
   4  -5   5        2.76        2.68      2.56 o 
   5  -5   5        3.16        3.92      4.33 o 
   6  -5   5       27.17       23.70      7.99 o 
   7  -5   5       29.46       27.94      9.52 o 
   8  -5   5        4.73       12.21      7.23 o 
  -9  -4   5        2.94        4.27      6.07 o 
  -8  -4   5       38.54       40.00      7.36 o 
  -7  -4   5        0.25        5.23      6.24 o 
  -6  -4   5      177.59      174.37      9.64 o 
  -5  -4   5      440.35      456.43     15.00 o 
  -4  -4   5      131.30      138.85      2.63 o 
  -3  -4   5        1.46        1.56      2.73 o 
  -2  -4   5      140.75      138.93      4.32 o 
  -1  -4   5       72.41       76.71      4.07 o 
   0  -4   5      775.40      767.28      9.64 o 
   1  -4   5       52.13       42.94      4.13 o 
   2  -4   5      107.87      106.11      5.81 o 
   3  -4   5     2484.63     2578.74     30.76 o 
   4  -4   5      357.03      393.11     13.48 o 
   5  -4   5        0.07        4.10      3.91 o 
   6  -4   5       42.46       38.70     10.99 o 
   7  -4   5       87.63      104.55     13.69 o 
   8  -4   5      123.54      156.74     12.46 o 
  -9  -3   5        3.41       11.00      6.63 o 
  -8  -3   5       38.81       43.91      8.27 o 
  -7  -3   5        7.17        3.56      6.54 o 
  -6  -3   5      100.54      109.62     10.71 o 
  -5  -3   5      122.34      109.28     11.65 o 
  -4  -3   5      141.37      151.46     10.16 o 
  -3  -3   5       18.87       15.25      1.28 o 
  -2  -3   5      220.15      242.40      5.17 o 
  -1  -3   5      231.16      241.78      5.39 o 
   0  -3   5       67.21       51.11      3.06 o 
   1  -3   5      208.95      231.18      5.59 o 
   2  -3   5       63.56       57.85      4.53 o 
   3  -3   5      702.67      722.23     12.63 o 
   4  -3   5      130.58      139.58      6.69 o 
   5  -3   5      215.44      187.12     12.93 o 
   6  -3   5       96.71       89.23      8.34 o 
   7  -3   5       32.64       27.63      9.28 o 
   8  -3   5       30.01       21.97      7.53 o 
   9  -3   5        1.60        2.09      5.42 o 
  -9  -2   5       31.12       25.94     10.89 o 
  -8  -2   5       27.64       39.46      8.23 o 
  -7  -2   5      208.91      251.84     16.55 o 
  -6  -2   5        0.84        0.00      7.04 o 
  -5  -2   5      234.99      267.08     13.04 o 
  -4  -2   5      148.48      155.56      7.84 o 
  -3  -2   5      693.83      654.91     12.24 o 
  -2  -2   5      266.91      262.42      5.06 o 
  -1  -2   5      308.18      385.95      6.75 o 
   0  -2   5     1659.40     1477.77     11.78 o 
   1  -2   5      221.76      254.27      5.43 o 
   2  -2   5      639.57      783.85     13.38 o 
   3  -2   5      119.36      128.19      5.29 o 
   4  -2   5       23.17       23.02      3.61 o 
   5  -2   5       24.52       17.92      2.93 o 
   6  -2   5      686.11      714.96     32.86 o 
   7  -2   5      143.29      142.05     12.67 o 
   8  -2   5        2.25        1.40      2.74 o 
   9  -2   5       10.54       10.21      5.87 o 
  -9  -1   5        3.33        4.02      6.82 o 
  -8  -1   5      201.83      230.49     13.82 o 
  -7  -1   5      323.26      349.47     20.62 o 
  -6  -1   5       13.63       15.28      8.50 o 
  -5  -1   5      125.58      204.81     15.56 o 
  -4  -1   5        5.99       11.82      5.68 o 
  -3  -1   5      346.52      374.63     12.12 o 
  -2  -1   5     2744.14     3099.16     11.26 o 
  -1  -1   5       34.41       38.36      1.88 o 
   0  -1   5      102.98      107.78      3.20 o 
   1  -1   5     1907.09     2028.67     11.42 o 
   2  -1   5      215.84      226.57      5.07 o 
   3  -1   5      171.97      201.58      6.56 o 
   4  -1   5      299.66      234.36      8.32 o 
   5  -1   5      431.06      429.54      8.22 o 
   6  -1   5      152.01      151.62      6.35 o 
   7  -1   5       10.70        9.73      2.70 o 
   8  -1   5       36.28       33.07      7.67 o 
   9  -1   5       42.00       49.64      8.75 o 
  -8   0   5       60.06       59.15     10.67 o 
  -7   0   5       47.54       41.61      1.89 o 
  -6   0   5        0.00        3.03      1.69 o 
  -5   0   5        0.27        2.16      1.56 o 
  -4   0   5       61.79       58.32      1.92 o 
  -3   0   5       51.72       42.62      1.65 o 
  -2   0   5      245.43      238.99      7.05 o 
  -1   0   5       57.05       49.23      2.19 o 
   0   0   5      284.41      255.60      6.71 o 
   1   0   5     3581.62     3771.79     37.32 o 
   2   0   5     1852.20     1907.67     15.20 o 
   3   0   5       41.63       33.67      2.54 o 
   4   0   5        2.88        3.73      2.16 o 
   5   0   5       87.41      104.83      5.91 o 
   6   0   5       94.62      101.92      9.88 o 
   7   0   5       12.76        9.98      2.55 o 
   8   0   5       40.57       39.45      4.16 o 
   9   0   5       34.19       26.79      6.23 o 
  10   0   5       17.65       15.74      6.00 o 
  -8   1   5        3.19        2.98      5.18 o 
  -7   1   5       17.22       17.34      2.16 o 
  -6   1   5       48.44       48.12      2.79 o 
  -5   1   5     1023.23     1016.66     18.91 o 
  -4   1   5     2267.92     2545.69     47.64 o 
  -3   1   5       61.90       38.39      2.38 o 
  -2   1   5      147.30      126.03      3.64 o 
  -1   1   5      378.32      389.23      7.71 o 
   0   1   5     1561.54     1572.44     19.23 o 
   1   1   5       12.11        5.69      3.52 o 
   2   1   5      528.06      499.60      8.43 o 
   3   1   5      673.99      645.22     10.06 o 
   4   1   5       13.57        9.34      1.83 o 
   5   1   5      379.15      361.26      7.26 o 
   6   1   5       18.13       19.80      3.13 o 
   7   1   5        0.20        3.07      1.98 o 
   8   1   5       42.72       45.96      4.86 o 
   9   1   5       94.25      102.23      9.48 o 
  10   1   5       64.62       69.17     10.41 o 
  -8   2   5        4.58        4.16      2.99 o 
  -7   2   5       14.09       16.66      2.22 o 
  -6   2   5        1.27        2.54      1.88 o 
  -5   2   5      159.10      152.01      4.70 o 
  -4   2   5      284.84      333.03      8.33 o 
  -3   2   5       62.24       61.06      3.17 o 
  -2   2   5        2.19        9.48      2.08 o 
  -1   2   5     1762.36     1917.18     42.76 o 
   0   2   5     3042.73     3224.14     58.61 o 
   1   2   5       55.85       70.78      3.56 o 
   2   2   5     1146.74     1187.96     43.82 o 
   3   2   5       67.98       45.61      2.24 o 
   4   2   5      135.99      155.66      4.47 o 
   5   2   5      202.16      211.15      6.52 o 
   6   2   5      550.45      554.25      6.74 o 
   7   2   5      207.32      180.21      4.17 o 
   8   2   5       11.15        7.95      1.62 o 
   9   2   5        0.05        0.69      0.70 o 
  10   2   5        7.67        7.98      5.58 o 
  -8   3   5        6.80       12.33      6.43 o 
  -7   3   5        0.50        2.54      1.80 o 
  -6   3   5      161.15      166.66      9.44 o 
  -5   3   5        0.07        3.81      3.35 o 
  -4   3   5       15.01       14.98      3.78 o 
  -3   3   5       13.66       13.09      2.88 o 
  -2   3   5      420.75      392.37     23.52 o 
  -1   3   5       42.86       28.88      3.85 o 
   0   3   5      805.56      794.11     12.55 o 
   1   3   5     3107.46     3256.37     23.27 o 
   2   3   5      453.07      558.19     10.63 o 
   3   3   5        0.10        1.14      1.11 o 
   4   3   5      831.74      872.06     11.62 o 
   5   3   5     1039.75     1127.27     15.64 o 
   6   3   5      102.13       95.46      5.34 o 
   7   3   5      142.01      130.20      9.20 o 
   8   3   5        1.30        1.99      1.09 o 
   9   3   5      162.90      165.97      8.58 o 
  10   3   5       45.58       37.07     16.01 o 
  -7   4   5        1.60        1.51      3.96 o 
  -6   4   5       86.20      108.94     23.01 o 
  -5   4   5        1.08        5.07      3.76 o 
  -4   4   5      197.82      192.24      8.48 o 
  -3   4   5      341.33      337.07      8.98 o 
  -2   4   5      683.95      645.20     11.23 o 
  -1   4   5      921.60      941.05     12.32 o 
   0   4   5      384.59      335.66     10.23 o 
   1   4   5     2619.62     3141.89     70.71 o 
   2   4   5     1902.37     2174.07     19.18 o 
   3   4   5      200.92      145.12      6.05 o 
   4   4   5      153.26      130.54      6.41 o 
   5   4   5      224.89      263.01     18.37 o 
   6   4   5      280.30      271.86      9.48 o 
   7   4   5      325.52      349.44     10.50 o 
   8   4   5       35.25       21.16      3.28 o 
   9   4   5        6.71        4.82      2.96 o 
  10   4   5        0.37        3.19      2.81 o 
  -7   5   5        0.01        0.00      4.09 o 
  -6   5   5        8.70        2.84      3.54 o 
  -5   5   5        5.30        5.57      2.88 o 
  -4   5   5      120.61      122.61      7.65 o 
  -3   5   5        0.02        3.39      4.20 o 
  -2   5   5      296.32      304.37      9.42 o 
  -1   5   5      520.31      500.87     10.95 o 
   0   5   5        8.51       12.87      3.91 o 
   1   5   5       50.36       64.36      5.69 o 
   2   5   5        7.13       13.27      5.32 o 
   3   5   5      606.26      493.83      9.71 o 
   4   5   5       53.65       48.99      3.99 o 
   5   5   5       12.98        6.54      2.70 o 
   6   5   5        0.43        0.00      3.77 o 
   7   5   5      167.07      174.63      6.69 o 
   8   5   5      110.43      125.13      9.33 o 
   9   5   5       14.39       14.28      3.44 o 
  10   5   5       11.53        5.80      3.29 o 
  -6   6   5        0.96        0.69      4.71 o 
  -5   6   5        0.84        0.52      2.74 o 
  -4   6   5       47.33       41.59      4.85 o 
  -3   6   5      407.10      400.28     26.36 o 
  -2   6   5      287.67      311.92     10.33 o 
  -1   6   5      341.44      381.69     10.45 o 
   0   6   5       61.17       59.80      5.41 o 
   1   6   5      188.12      169.77      8.62 o 
   2   6   5     3424.38     3362.04     49.04 o 
   3   6   5     1529.64     1514.61     20.30 o 
   4   6   5      271.33      292.19      5.93 o 
   5   6   5      570.76      527.50      8.15 o 
   6   6   5      175.04      201.47     18.99 o 
   7   6   5      366.61      380.08     11.17 o 
   8   6   5      140.70      123.33      5.95 o 
   9   6   5        3.07        5.44      2.70 o 
  10   6   5       28.05       28.25      6.16 o 
  -6   7   5       30.25       34.38      7.50 o 
  -5   7   5      142.18      142.25     13.92 o 
  -4   7   5       34.84       40.91     10.46 o 
  -3   7   5      119.23      117.24      6.61 o 
  -2   7   5       94.95      111.48      7.56 o 
  -1   7   5        0.04        0.00      5.39 o 
   0   7   5      451.82      452.45     12.70 o 
   1   7   5      174.13      199.26      8.88 o 
   2   7   5      501.23      528.56     25.07 o 
   3   7   5       20.16       17.75      4.51 o 
   4   7   5      686.99      679.27     10.76 o 
   5   7   5      415.44      484.96     12.19 o 
   6   7   5       21.96       23.36      1.94 o 
   7   7   5       15.58        7.58      4.12 o 
   8   7   5       39.04       31.79      4.12 o 
   9   7   5       19.70       22.75      3.53 o 
  10   7   5       11.43        9.40      4.67 o 
  -5   8   5        0.26        4.60      5.69 o 
  -4   8   5       32.96       19.72      7.02 o 
  -3   8   5       10.31       14.16     11.44 o 
  -2   8   5        9.59       13.57      7.38 o 
  -1   8   5       59.16       62.56      6.86 o 
   0   8   5      640.41      657.91     18.40 o 
   1   8   5      792.47      802.88     21.35 o 
   2   8   5        8.72        3.38      5.63 o 
   3   8   5       25.54       18.07      3.56 o 
   4   8   5        7.16        0.99      3.51 o 
   5   8   5     1045.90     1036.87     18.91 o 
   6   8   5      195.89      204.67      7.69 o 
   7   8   5       48.62       46.33      2.50 o 
   8   8   5        1.05        1.36      3.08 o 
   9   8   5        0.30        0.89      3.54 o 
  -4   9   5        4.01       10.51      8.80 o 
  -3   9   5        0.30        1.08     10.06 o 
  -2   9   5       30.51       26.86      7.99 o 
  -1   9   5      216.06      226.71     17.32 o 
   0   9   5      873.79      929.13     33.84 o 
   1   9   5       98.60       78.72     10.36 o 
   2   9   5       75.86       64.58      5.45 o 
   3   9   5      204.14      183.35      7.98 o 
   4   9   5       20.58       10.28      3.42 o 
   5   9   5      311.22      348.19     11.54 o 
   6   9   5       49.78       44.31      3.32 o 
   7   9   5       77.41       80.40      5.72 o 
   8   9   5      134.55      158.48     10.66 o 
   9   9   5       29.55       35.65      6.83 o 
  -3  10   5       32.34       27.33      9.24 o 
  -2  10   5       12.76       10.19      7.01 o 
  -1  10   5        4.42        8.64      7.23 o 
   0  10   5        4.71       10.06      8.49 o 
   1  10   5        0.77        0.00      8.12 o 
   2  10   5        0.20        1.21      3.70 o 
   3  10   5       23.92       11.41      4.21 o 
   4  10   5       69.15       73.06      5.83 o 
   5  10   5        0.06        4.36      4.18 o 
   6  10   5        0.01        1.47      2.58 o 
   7  10   5       40.66       36.21      3.98 o 
   8  10   5       18.29       21.22      5.42 o 
   9  10   5        0.15        1.49      4.64 o 
  -2  11   5       37.54       47.28     10.18 o 
  -1  11   5       22.03       16.58      8.40 o 
   0  11   5       54.09       62.00     10.59 o 
   1  11   5        0.08        2.33      8.26 o 
   2  11   5        3.89        9.82      7.87 o 
   3  11   5      293.01      304.97     13.08 o 
   4  11   5      238.31      269.01     11.07 o 
   5  11   5        7.28        8.82      5.07 o 
   6  11   5      107.85      126.99      6.60 o 
   7  11   5        9.06        6.67      5.12 o 
   8  11   5      107.40      106.52     13.20 o 
  -1  12   5        0.67        4.47      6.87 o 
   0  12   5       19.09       23.38     10.02 o 
   1  12   5       91.52       86.80     11.28 o 
   2  12   5        6.70        3.60      7.26 o 
   3  12   5      107.05       82.86     11.44 o 
   4  12   5       30.89       24.90      8.31 o 
   5  12   5       40.45       42.66      4.89 o 
   6  12   5       42.06       42.50      9.93 o 
   7  12   5        9.11        9.77      5.37 o 
   2  13   5        4.07       11.46      9.26 o 
   3  13   5       28.29       25.84      7.48 o 
   4  13   5        0.03        7.49      9.18 o 
   5  13   5       10.22        9.65      5.63 o 
  -5 -11   6        0.12        3.64      3.89 o 
  -4 -11   6       84.27       95.32      9.01 o 
  -3 -11   6       49.80       50.44      7.88 o 
  -2 -11   6        1.60        0.97      5.80 o 
  -1 -11   6       47.59       57.63     11.43 o 
   0 -11   6        0.21       11.35      8.56 o 
   1 -11   6       70.59       64.43     10.56 o 
  -6 -10   6       31.98       32.36      8.41 o 
  -5 -10   6       34.03       30.41      5.96 o 
  -4 -10   6       18.61       20.64      2.73 o 
  -3 -10   6       19.13       18.11      4.33 o 
  -2 -10   6       63.96       65.97      8.85 o 
  -1 -10   6      175.50      172.39     11.60 o 
   0 -10   6       10.89       13.25      6.89 o 
   1 -10   6       22.27       11.93      6.97 o 
   2 -10   6        1.28        9.68      9.54 o 
   3 -10   6       52.52       50.66      9.04 o 
  -7  -9   6       13.07       12.13      5.68 o 
  -6  -9   6        0.03        2.56      2.81 o 
  -5  -9   6       23.67       19.59      4.02 o 
  -4  -9   6       73.72       60.27      5.49 o 
  -3  -9   6        0.10        2.76      2.44 o 
  -2  -9   6      124.24      127.05      6.09 o 
  -1  -9   6       18.62       14.43      6.51 o 
   0  -9   6      101.28       98.64     10.00 o 
   1  -9   6       19.84       27.77      7.17 o 
   2  -9   6      103.49      113.81     12.49 o 
   3  -9   6       72.49       92.88     13.59 o 
   4  -9   6        4.40        6.76      8.51 o 
  -7  -8   6        0.01        0.78      4.43 o 
  -6  -8   6       51.73       48.70      4.09 o 
  -5  -8   6        0.30        2.80      1.61 o 
  -4  -8   6      150.09      140.52      6.37 o 
  -3  -8   6      270.41      291.44      9.06 o 
  -2  -8   6      327.24      328.98      9.79 o 
  -1  -8   6       19.84       17.26      3.19 o 
   0  -8   6      148.25      119.59      8.76 o 
   1  -8   6      274.63      265.60     15.05 o 
   2  -8   6      135.56      137.40     11.27 o 
   3  -8   6       65.07       71.55     11.40 o 
   4  -8   6      114.30      129.79     12.23 o 
   5  -8   6       95.34       91.78     13.38 o 
  -8  -7   6       69.09       69.73      9.93 o 
  -7  -7   6       68.39       70.73      8.69 o 
  -6  -7   6        0.23        1.16      0.86 o 
  -5  -7   6        6.18        6.47      1.50 o 
  -4  -7   6      204.09      199.91      5.21 o 
  -3  -7   6      245.61      223.71      7.66 o 
  -2  -7   6       27.40       28.65      3.04 o 
  -1  -7   6      241.96      226.45      7.78 o 
   0  -7   6       88.21       94.13      6.42 o 
   1  -7   6      674.41      616.61     25.55 o 
   2  -7   6        1.80        0.00      6.98 o 
   3  -7   6       39.84       32.40      9.71 o 
   4  -7   6       22.61       21.18      6.19 o 
   5  -7   6       23.87       16.98      7.80 o 
   6  -7   6        0.58        2.97      5.87 o 
  -8  -6   6       13.57       14.85      5.58 o 
  -7  -6   6       65.66       59.09      8.30 o 
  -6  -6   6        9.96       11.87      3.89 o 
  -5  -6   6       16.10       17.62      1.86 o 
  -4  -6   6       89.04       95.07      4.30 o 
  -3  -6   6      141.49      159.43      5.57 o 
  -2  -6   6      980.03      940.73     12.10 o 
  -1  -6   6      191.14      172.43      5.16 o 
   0  -6   6      144.40      145.15      6.91 o 
   1  -6   6       88.49      105.27      5.91 o 
   2  -6   6      619.54      601.88     16.35 o 
   3  -6   6      545.93      558.67     26.16 o 
   4  -6   6        5.44        0.95      6.46 o 
   5  -6   6       87.27       99.79     11.97 o 
   6  -6   6       19.45       23.25      8.92 o 
   7  -6   6       31.56       23.76      6.38 o 
  -8  -5   6      194.19      203.41     11.39 o 
  -7  -5   6        4.26        3.14      2.99 o 
  -6  -5   6       99.52      111.38      7.30 o 
  -5  -5   6       30.69       20.07      4.41 o 
  -4  -5   6       54.18       48.07      2.62 o 
  -3  -5   6       98.78      116.75      5.18 o 
  -2  -5   6        0.05        3.99      2.45 o 
  -1  -5   6      225.36      220.97      4.80 o 
   0  -5   6      458.23      403.59      7.01 o 
   1  -5   6       15.84       21.72      3.37 o 
   2  -5   6       38.59       33.21      4.78 o 
   3  -5   6        5.83        4.41      3.33 o 
   4  -5   6        0.62        7.32      4.77 o 
   5  -5   6      210.74      197.64     15.35 o 
   6  -5   6       63.87       72.90     11.04 o 
   7  -5   6        0.14        0.00      5.87 o 
  -8  -4   6       73.66       75.26     10.40 o 
  -7  -4   6      141.47      154.74     12.26 o 
  -6  -4   6       32.97       23.09      3.87 o 
  -5  -4   6       51.66       48.74      5.45 o 
  -4  -4   6      591.36      598.57      7.80 o 
  -3  -4   6     1168.36     1218.09     17.85 o 
  -2  -4   6     1900.43     1967.94     17.46 o 
  -1  -4   6        0.05        2.70      1.91 o 
   0  -4   6      165.44      151.94      8.55 o 
   1  -4   6      260.95      286.91      6.84 o 
   2  -4   6     1144.24     1223.69     12.44 o 
   3  -4   6       58.31       69.23      4.41 o 
   4  -4   6        2.72        4.33      2.91 o 
   5  -4   6       34.19       28.92      3.94 o 
   6  -4   6        1.87        0.87      2.89 o 
   7  -4   6        3.62        1.58      6.44 o 
   8  -4   6        1.65        4.86      5.53 o 
  -8  -3   6      143.89      155.18     12.13 o 
  -7  -3   6      139.90      146.37     12.06 o 
  -6  -3   6      414.09      450.76     19.88 o 
  -5  -3   6      340.11      349.52     12.44 o 
  -4  -3   6      197.46      202.26      8.38 o 
  -3  -3   6      703.97      789.58      7.61 o 
  -2  -3   6      177.49      184.76      4.86 o 
  -1  -3   6      232.65      208.79      6.71 o 
   0  -3   6       23.28       44.29      3.36 o 
   1  -3   6      132.05      124.50      4.29 o 
   2  -3   6      411.09      387.12      8.94 o 
   3  -3   6      562.92      528.73     25.29 o 
   4  -3   6      305.15      312.04     12.91 o 
   5  -3   6       27.91       21.49      3.42 o 
   6  -3   6        0.32        2.43      2.59 o 
   7  -3   6        7.31        6.89      3.09 o 
   8  -3   6      231.83      267.80     14.78 o 
  -8  -2   6        0.09        0.00      5.45 o 
  -7  -2   6       33.49       36.00      7.28 o 
  -6  -2   6      300.44      305.56     16.59 o 
  -5  -2   6       14.33       25.23      7.80 o 
  -4  -2   6      210.55      188.39     10.65 o 
  -3  -2   6      172.46      189.89      7.56 o 
  -2  -2   6        1.01        2.78      2.35 o 
  -1  -2   6      260.00      251.48      6.41 o 
   0  -2   6     1923.44     2135.86     16.54 o 
   1  -2   6     1544.01     1597.71     10.86 o 
   2  -2   6      417.89      454.80      8.52 o 
   3  -2   6      118.85      136.28      4.95 o 
   4  -2   6      123.76      123.85      5.32 o 
   5  -2   6      261.86      215.66      6.07 o 
   6  -2   6        9.74       12.71      3.01 o 
   7  -2   6       10.43        6.02      4.58 o 
   8  -2   6      156.33      140.14     26.77 o 
   9  -2   6        0.53        1.83      5.24 o 
  -8  -1   6        9.74       14.15      8.35 o 
  -7  -1   6      257.71      268.99     16.81 o 
  -6  -1   6      151.46      179.64     12.12 o 
  -5  -1   6      262.50      273.78     15.92 o 
  -4  -1   6     1644.18     1827.92     34.47 o 
  -3  -1   6      435.20      464.76     15.94 o 
  -2  -1   6     1485.58     1376.25      8.39 o 
  -1  -1   6        1.46        0.67      1.76 o 
   0  -1   6      446.42      423.33      7.36 o 
   1  -1   6        0.67       19.04      1.94 o 
   2  -1   6      204.98      221.55      5.12 o 
   3  -1   6      542.80      532.87      9.98 o 
   4  -1   6       61.66       54.55      4.17 o 
   5  -1   6        0.09        5.23      2.57 o 
   6  -1   6       17.64       10.07      2.33 o 
   7  -1   6        1.53        2.38      1.96 o 
   8  -1   6       21.82       21.58      4.67 o 
   9  -1   6       35.22       42.07      7.74 o 
  -8   0   6       46.69       53.87      8.38 o 
  -7   0   6      128.57      135.33     11.99 o 
  -6   0   6       11.25       12.68      1.14 o 
  -5   0   6        0.31        1.88      0.93 o 
  -4   0   6       25.99       27.98      1.99 o 
  -3   0   6      145.71      116.49      3.32 o 
  -2   0   6     2719.16     3079.82     14.88 o 
  -1   0   6       50.69       56.41      2.42 o 
   0   0   6      106.12      134.56      3.55 o 
   1   0   6       14.16       13.38      2.24 o 
   2   0   6      156.80      121.28      3.55 o 
   3   0   6      394.72      450.26      8.41 o 
   4   0   6       58.17       64.46      3.59 o 
   5   0   6      460.44      466.53      7.75 o 
   6   0   6      257.51      232.93      5.59 o 
   7   0   6       48.14       46.75      4.71 o 
   8   0   6        1.10        3.12      1.64 o 
   9   0   6       44.48       45.16      9.63 o 
  10   0   6        0.95        9.77      6.63 o 
  -7   1   6       42.41       47.48      2.44 o 
  -6   1   6        0.15        0.75      1.24 o 
  -5   1   6        2.76        5.91      1.79 o 
  -4   1   6      383.42      397.71      8.35 o 
  -3   1   6       81.34       65.41      2.85 o 
  -2   1   6       76.71       76.80      3.91 o 
  -1   1   6      325.31      267.13      5.48 o 
   0   1   6      338.93      341.02     11.65 o 
   1   1   6     3966.09     4436.92     53.47 o 
   2   1   6     1545.28     1677.77     13.58 o 
   3   1   6       76.33       82.20      2.80 o 
   4   1   6     1571.15     1659.79     18.13 o 
   5   1   6      965.30     1047.97     11.60 o 
   6   1   6      349.02      383.17      7.18 o 
   7   1   6      111.08      113.30      7.81 o 
   8   1   6        1.03        0.53      1.47 o 
   9   1   6      123.17      123.25      5.18 o 
  10   1   6        7.46        8.81      3.93 o 
  -8   2   6        9.19       12.87      6.82 o 
  -7   2   6        7.06        4.80      2.98 o 
  -6   2   6       86.07       81.45      4.93 o 
  -5   2   6       26.65       27.71      4.13 o 
  -4   2   6     2288.66     2376.66     28.58 o 
  -3   2   6     1231.52     1362.23     19.05 o 
  -2   2   6       10.11       10.05      2.22 o 
  -1   2   6      633.41      599.59      7.22 o 
   0   2   6     1107.87     1303.73     10.07 o 
   1   2   6    10951.66     7225.12    220.73 o 
   2   2   6      788.91      843.82     12.49 o 
   3   2   6      419.50      468.96      8.29 o 
   4   2   6       57.65       49.88      2.45 o 
   5   2   6        4.07        0.65      1.59 o 
   6   2   6      318.67      273.16      4.44 o 
   7   2   6       62.27       63.79      2.35 o 
   8   2   6       47.10       51.72      3.97 o 
   9   2   6       64.84       51.03      3.91 o 
  10   2   6       54.64       52.04     15.37 o 
  -7   3   6        0.21        1.25      3.60 o 
  -6   3   6        0.44        1.49      1.72 o 
  -5   3   6       27.11       27.07      3.35 o 
  -4   3   6      275.71      287.97      8.05 o 
  -3   3   6       50.77       47.78      4.36 o 
  -2   3   6      667.91      780.11     28.71 o 
  -1   3   6       14.88       17.89      3.59 o 
   0   3   6      452.44      509.96     13.14 o 
   1   3   6      104.56       69.47      3.71 o 
   2   3   6     1648.82     1634.77     12.13 o 
   3   3   6        5.65        4.33      1.70 o 
   4   3   6       78.68       81.85      5.29 o 
   5   3   6       47.96       30.64      4.89 o 
   6   3   6       13.10       12.20      4.03 o 
   7   3   6      287.80      273.80     19.64 o 
   8   3   6        0.10        0.00      2.34 o 
   9   3   6        8.56       11.41      3.04 o 
  10   3   6       11.70       16.35      6.58 o 
  -7   4   6        0.40        3.88      3.44 o 
  -6   4   6        6.90        5.20      1.99 o 
  -5   4   6       47.36       50.30      4.95 o 
  -4   4   6      282.52      287.05      9.29 o 
  -3   4   6       76.51       69.68      6.56 o 
  -2   4   6       55.41       44.60      4.55 o 
  -1   4   6      702.28      685.72     14.54 o 
   0   4   6      872.90      904.27     13.14 o 
   1   4   6      346.88      484.26     23.91 o 
   2   4   6     1111.91     1161.16     19.37 o 
   3   4   6      981.13     1080.68      9.56 o 
   4   4   6      519.66      465.35      5.98 o 
   5   4   6     1311.60     1345.83     30.81 o 
   6   4   6       40.91       36.19      4.47 o 
   7   4   6        3.13        4.32      3.15 o 
   8   4   6       18.53       17.91      3.82 o 
   9   4   6       38.74       42.80      5.21 o 
  10   4   6      102.30      129.60     30.33 o 
  -7   5   6        8.26       10.89      5.25 o 
  -6   5   6       49.69       38.55     14.09 o 
  -5   5   6      180.54      176.26      8.58 o 
  -4   5   6       22.09       19.75      3.62 o 
  -3   5   6       34.65       47.49      5.34 o 
  -2   5   6        1.52        4.28      4.34 o 
  -1   5   6      741.81      700.40     17.12 o 
   0   5   6      333.91      337.68     14.03 o 
   1   5   6       53.63       65.56      5.42 o 
   2   5   6       37.82       12.91      4.20 o 
   3   5   6      346.75      330.59     11.44 o 
   4   5   6     1430.40     1454.31     25.05 o 
   5   5   6     1095.89     1113.15     17.72 o 
   6   5   6       60.84       86.96      6.12 o 
   7   5   6      146.91      144.82      7.75 o 
   8   5   6        9.21        5.27      2.96 o 
   9   5   6       35.34       41.53      5.38 o 
  10   5   6       17.79       20.62      4.71 o 
  -6   6   6        2.23        4.39      4.83 o 
  -5   6   6        7.21        4.94      2.71 o 
  -4   6   6        0.17        3.65      3.95 o 
  -3   6   6      228.94      216.38     13.50 o 
  -2   6   6       87.28       93.30      7.16 o 
  -1   6   6      152.20      137.39     11.80 o 
   0   6   6      322.86      330.02      9.56 o 
   1   6   6       59.78       93.41      6.66 o 
   2   6   6      160.42      140.97      7.95 o 
   3   6   6     1007.37     1018.37     16.26 o 
   4   6   6        3.60        2.74      1.91 o 
   5   6   6      613.78      619.33     13.39 o 
   6   6   6       11.32       17.99      5.19 o 
   7   6   6       23.83       18.75      3.55 o 
   8   6   6      350.93      348.15     22.18 o 
   9   6   6        5.73        8.85      2.96 o 
  -6   7   6        2.45        3.13      4.77 o 
  -5   7   6        0.04        0.00      5.47 o 
  -4   7   6      112.79      138.04     12.99 o 
  -3   7   6       16.15        9.98      3.42 o 
  -2   7   6      260.21      272.49     12.71 o 
  -1   7   6      421.13      404.59     13.27 o 
   0   7   6      187.65      211.63     13.81 o 
   1   7   6       22.60       20.29      4.82 o 
   2   7   6     1514.86     1539.05     32.26 o 
   3   7   6     2534.26     2622.13     51.48 o 
   4   7   6       31.26       28.17      4.58 o 
   5   7   6        0.61        4.33      3.24 o 
   6   7   6       75.52       97.72      6.63 o 
   7   7   6      825.84      754.73     23.52 o 
   8   7   6      617.07      595.51     53.87 o 
   9   7   6       23.16       18.54      4.77 o 
  10   7   6       13.34       14.98      4.52 o 
  -5   8   6       69.12       66.24     11.14 o 
  -4   8   6        4.25        4.75      6.24 o 
  -3   8   6      178.74      209.73     15.52 o 
  -2   8   6       45.63       47.91     11.88 o 
  -1   8   6      431.89      442.91     13.96 o 
   0   8   6      607.06      593.72     16.65 o 
   1   8   6      177.36      170.00      8.61 o 
   2   8   6      396.66      406.03     13.62 o 
   3   8   6        1.43        2.94      5.10 o 
   4   8   6       20.06       16.70      4.03 o 
   5   8   6       39.66       40.75      4.11 o 
   6   8   6      752.57      742.39     16.25 o 
   7   8   6      171.48      167.50      8.77 o 
   8   8   6        0.24        1.20      2.76 o 
   9   8   6        0.22        2.84      3.92 o 
  -4   9   6        0.12        3.68      6.17 o 
  -3   9   6        5.26        4.27      7.31 o 
  -2   9   6       33.12       26.99      8.37 o 
  -1   9   6       39.27       27.86      6.64 o 
   0   9   6      100.22       96.09     10.72 o 
   1   9   6      367.61      370.39     19.97 o 
   2   9   6       23.05       15.64      5.14 o 
   3   9   6      223.37      238.52     10.33 o 
   4   9   6       63.49       65.83      6.35 o 
   5   9   6      285.82      300.46      8.09 o 
   6   9   6      451.54      452.33     16.96 o 
   7   9   6       55.49       69.23      3.20 o 
   8   9   6       84.60       98.83     11.08 o 
   9   9   6       67.66       59.91      8.05 o 
  -3  10   6        4.95        9.40      9.53 o 
  -2  10   6        5.86       12.52      9.80 o 
  -1  10   6       10.78        7.65      8.29 o 
   0  10   6       23.24       31.84     11.29 o 
   1  10   6      104.15      120.19     11.18 o 
   2  10   6        9.93        2.92      8.91 o 
   3  10   6      119.10       93.32      9.75 o 
   4  10   6      119.58      118.91      7.54 o 
   5  10   6      263.67      279.32     11.54 o 
   6  10   6       53.72       60.29      4.47 o 
   7  10   6        0.70        2.85      1.96 o 
   8  10   6        3.14        1.30      4.24 o 
   9  10   6        9.83       10.92      5.01 o 
  -2  11   6       21.67       15.39      6.27 o 
  -1  11   6        1.02        5.42      7.23 o 
   0  11   6        1.38        4.70      7.84 o 
   1  11   6       64.85       81.35     11.96 o 
   2  11   6        3.59        1.93      7.62 o 
   3  11   6      101.15       83.28     18.00 o 
   4  11   6        3.16        3.43      4.62 o 
   5  11   6       62.22       57.79      5.11 o 
   6  11   6        9.46       14.14      9.04 o 
   7  11   6        0.34        1.98      5.69 o 
   8  11   6        0.48        1.52      4.65 o 
   0  12   6        3.34        3.67      7.01 o 
   1  12   6       13.67        1.36      7.15 o 
   2  12   6       14.87       17.07      7.98 o 
   3  12   6        0.19        0.00      6.70 o 
   4  12   6       29.90       34.48     10.24 o 
   5  12   6        0.17        4.15      3.28 o 
   6  12   6       10.80        1.62      5.59 o 
   7  12   6        6.07        7.10      7.68 o 
   2  13   6        0.36        0.04      6.29 o 
   3  13   6        3.24        3.12      6.57 o 
   4  13   6        0.01        0.50      5.91 o 
   5  13   6        0.63        5.11      5.76 o 
  -4 -11   7       22.73       19.11      4.50 o 
  -3 -11   7       20.29       19.01      5.80 o 
  -2 -11   7       33.10       33.06      8.19 o 
  -1 -11   7       14.69       16.17      6.89 o 
   0 -11   7        0.05        2.29      5.78 o 
  -5 -10   7        7.08        5.70      3.18 o 
  -4 -10   7       84.90       81.72      8.38 o 
  -3 -10   7      159.77      169.95     10.75 o 
  -2 -10   7        1.25        5.49      4.56 o 
  -1 -10   7        2.00        0.09      6.16 o 
   0 -10   7        2.68        2.41      6.36 o 
   1 -10   7       28.09       26.75      9.66 o 
   2 -10   7       63.21       64.47      9.32 o 
   3 -10   7       14.87       12.47      7.64 o 
  -6  -9   7       11.18       16.47      5.62 o 
  -5  -9   7        4.92        2.04      1.88 o 
  -4  -9   7        0.03        3.37      1.92 o 
  -3  -9   7       53.42       57.89      6.89 o 
  -2  -9   7        1.31        3.53      2.40 o 
  -1  -9   7      249.13      269.36     15.74 o 
   0  -9   7       53.29       52.86      8.56 o 
   1  -9   7        2.25        2.82      5.86 o 
   2  -9   7       12.47       11.85      6.93 o 
   3  -9   7       19.43       21.05      9.31 o 
   4  -9   7      132.41      119.71     16.01 o 
  -7  -8   7       56.54       57.87      8.18 o 
  -6  -8   7       20.70       23.40      2.68 o 
  -5  -8   7       27.65       31.17      5.80 o 
  -4  -8   7       47.72       45.80      4.67 o 
  -3  -8   7      170.60      152.30     15.90 o 
  -2  -8   7        3.80        7.32      2.86 o 
  -1  -8   7      352.45      311.30     27.06 o 
   0  -8   7       17.99       11.03      4.60 o 
   1  -8   7       17.07       21.31      7.81 o 
   2  -8   7        5.03        6.74      6.46 o 
   3  -8   7       46.96       47.69      8.85 o 
   4  -8   7        0.43        8.11      6.54 o 
   5  -8   7      170.56      200.47     22.62 o 
  -7  -7   7        0.05        4.22      5.60 o 
  -6  -7   7        1.65        2.57      5.96 o 
  -5  -7   7       16.49       17.50      2.62 o 
  -4  -7   7       34.02       28.94      3.64 o 
  -3  -7   7       60.52       59.54      4.73 o 
  -2  -7   7       86.93       86.84      4.78 o 
  -1  -7   7       36.08       28.01      4.14 o 
   0  -7   7      570.02      559.98     17.84 o 
   1  -7   7      345.98      381.41     28.76 o 
   2  -7   7      275.64      264.11     14.89 o 
   3  -7   7      235.35      241.72     17.36 o 
   4  -7   7       12.23       10.96      6.79 o 
   5  -7   7       65.88       79.44     10.74 o 
   6  -7   7        1.43        6.06      8.51 o 
  -8  -6   7       58.13       51.54      9.34 o 
  -7  -6   7       78.75       79.01      9.01 o 
  -6  -6   7        5.85        7.33      6.09 o 
  -5  -6   7      193.88      218.34      6.30 o 
  -4  -6   7       88.11       74.99      3.11 o 
  -3  -6   7      652.95      656.61     11.34 o 
  -2  -6   7       99.92       93.65      5.09 o 
  -1  -6   7        0.87        3.81      2.64 o 
   0  -6   7      255.95      259.27      7.90 o 
   1  -6   7        7.46        5.62      3.55 o 
   2  -6   7      543.55      536.39     17.56 o 
   3  -6   7        2.30        8.96      6.32 o 
   4  -6   7        0.93        0.99      6.33 o 
   5  -6   7        0.77        6.03      7.09 o 
   6  -6   7        7.96       11.29      8.40 o 
   7  -6   7       18.02       13.05      7.17 o 
  -8  -5   7       10.14       13.71      6.31 o 
  -6  -5   7      128.72      135.73      6.92 o 
  -5  -5   7      828.61      903.34     68.20 o 
  -4  -5   7      376.62      374.65      7.04 o 
  -3  -5   7      212.15      205.60      4.26 o 
  -2  -5   7      184.75      171.92      5.70 o 
  -1  -5   7        1.01        6.63      2.54 o 
   0  -5   7      537.43      507.73      7.74 o 
   1  -5   7        3.64        6.29      2.97 o 
   2  -5   7       12.48       11.85      2.91 o 
   3  -5   7      405.40      385.30     21.32 o 
   4  -5   7        5.80        6.36      4.53 o 
   5  -5   7        4.22       10.21      4.94 o 
   6  -5   7       14.00       13.26      6.58 o 
   7  -5   7       43.94       49.68      9.40 o 
  -8  -4   7       87.72      103.57     10.06 o 
  -7  -4   7        0.47        5.25      9.23 o 
  -6  -4   7      225.04      225.86     10.69 o 
  -5  -4   7       32.03       33.57      6.71 o 
  -4  -4   7      257.59      268.22     11.32 o 
  -3  -4   7      731.66      792.18     12.44 o 
  -2  -4   7       57.94       52.31      3.49 o 
  -1  -4   7       52.32       52.55      3.28 o 
   0  -4   7        5.33        7.04      2.08 o 
   1  -4   7       14.35       10.27      2.48 o 
   2  -4   7        1.72        7.28      3.09 o 
   3  -4   7       23.02       24.26      4.04 o 
   4  -4   7        0.40        6.95      4.69 o 
   5  -4   7       76.85       68.42      8.55 o 
   6  -4   7      235.24      249.23     31.31 o 
   7  -4   7        1.02        1.37      5.66 o 
   8  -4   7        3.65        3.37      5.76 o 
  -8  -3   7        0.71        4.30      8.25 o 
  -7  -3   7      178.37      194.40     13.16 o 
  -6  -3   7      267.38      282.46     19.02 o 
  -5  -3   7       26.37       20.36      4.68 o 
  -4  -3   7      234.81      217.46      8.77 o 
  -3  -3   7      137.28      139.02      2.91 o 
  -2  -3   7     2494.54     2708.95     24.19 o 
  -1  -3   7     1838.61     1905.60     25.95 o 
   0  -3   7      112.67      106.10      3.85 o 
   1  -3   7      408.95      423.30      9.27 o 
   2  -3   7      299.01      275.08      6.83 o 
   3  -3   7     1077.81     1228.53     15.31 o 
   4  -3   7      216.25      234.21      9.66 o 
   5  -3   7      100.17       94.07      6.63 o 
   6  -3   7        6.24        7.55      4.71 o 
   7  -3   7      114.59       94.50     15.89 o 
   8  -3   7       44.15       46.98      9.15 o 
  -8  -2   7       55.03       61.90     13.81 o 
  -7  -2   7      167.76      184.82     13.51 o 
  -6  -2   7      291.54      319.79     19.91 o 
  -5  -2   7      676.50      699.42     35.09 o 
  -4  -2   7      130.52      136.94     12.04 o 
  -3  -2   7      537.52      554.53      6.79 o 
  -2  -2   7     2072.26     2342.87     24.42 o 
  -1  -2   7     3421.47     3898.19     37.46 o 
   0  -2   7     1409.91     1350.77     20.23 o 
   1  -2   7        0.15        3.55      2.28 o 
   2  -2   7      828.49      938.73     12.16 o 
   3  -2   7      405.53      415.95      7.54 o 
   4  -2   7      208.34      207.49      5.65 o 
   5  -2   7        6.71        3.78      2.41 o 
   6  -2   7       10.72        9.57      3.29 o 
   7  -2   7        2.55        3.22      4.11 o 
   8  -2   7       98.19       86.62     18.49 o 
   9  -2   7      117.95      128.78     16.58 o 
  -8  -1   7        7.47       11.43      6.20 o 
  -7  -1   7        5.73        1.86      9.11 o 
  -6  -1   7      322.64      309.08     19.53 o 
  -5  -1   7      100.98      116.51     11.11 o 
  -4  -1   7      334.04      262.85      8.74 o 
  -3  -1   7      449.45      477.02      8.55 o 
  -2  -1   7      269.74      263.82      7.42 o 
  -1  -1   7        8.73        6.87      1.84 o 
   0  -1   7       84.47      110.35      3.50 o 
   1  -1   7      564.92      621.34      8.69 o 
   2  -1   7      371.26      411.35      8.04 o 
   3  -1   7       79.04       69.94      4.76 o 
   4  -1   7      204.33      238.36      6.50 o 
   5  -1   7      138.26      149.95      5.38 o 
   6  -1   7      200.90      174.72      5.58 o 
   7  -1   7       38.56       40.33      4.48 o 
   8  -1   7        0.23        3.04      2.41 o 
   9  -1   7       23.03       19.93      6.26 o 
  -8   0   7        2.86        5.53      5.46 o 
  -7   0   7       30.37       26.80      7.07 o 
  -6   0   7        0.19        3.77      5.96 o 
  -5   0   7      157.80      141.10     10.79 o 
  -4   0   7      916.16      941.62     10.79 o 
  -3   0   7     1021.98     1035.43     19.91 o 
  -2   0   7      587.90      592.17      8.35 o 
  -1   0   7      332.65      309.33      6.15 o 
   0   0   7      237.53      240.80      5.29 o 
   1   0   7     1448.98     1488.02     10.50 o 
   2   0   7      866.78      729.58     11.82 o 
   3   0   7      233.02      222.96      5.19 o 
   4   0   7      866.23      858.49     18.09 o 
   5   0   7        1.11        6.38      3.53 o 
   6   0   7       79.53       78.00      4.66 o 
   7   0   7       14.10       16.02      2.99 o 
   8   0   7       28.39       34.36      4.88 o 
   9   0   7       52.09       68.93      8.95 o 
  -8   1   7        5.52        6.09      5.47 o 
  -7   1   7       59.61       55.85      3.64 o 
  -6   1   7      152.23      137.03      7.41 o 
  -5   1   7        5.04        4.24      1.97 o 
  -4   1   7       54.70       60.69      2.81 o 
  -3   1   7       25.52       32.39      2.68 o 
  -2   1   7      442.13      421.83      9.90 o 
  -1   1   7     1070.19     1180.18     13.52 o 
   0   1   7      693.63      754.08      6.81 o 
   1   1   7      147.06       94.01      6.46 o 
   2   1   7        3.06        0.00      2.39 o 
   3   1   7     1473.91     1595.09     22.14 o 
   4   1   7      711.84      802.48      9.98 o 
   5   1   7      186.16      191.61      4.95 o 
   6   1   7       27.52       21.14      2.76 o 
   7   1   7       14.26       14.87      2.52 o 
   8   1   7       16.43       17.61      2.87 o 
   9   1   7        0.23        4.71      3.59 o 
  10   1   7       18.00       23.83      6.89 o 
  -8   2   7       14.15       21.03      8.26 o 
  -7   2   7       78.67       85.06      5.11 o 
  -6   2   7       79.03       67.62      5.21 o 
  -5   2   7        9.55        4.03      4.54 o 
  -4   2   7        0.56        2.21      2.24 o 
  -3   2   7      500.18      534.85      7.93 o 
  -2   2   7     1060.68     1131.20     27.19 o 
  -1   2   7      494.62      480.16     10.21 o 
   0   2   7     1104.59     1214.83     10.45 o 
   1   2   7      434.18      382.37      9.25 o 
   2   2   7      880.80      955.14     10.72 o 
   3   2   7        0.93        1.97      1.97 o 
   4   2   7     3934.17     4196.20     28.26 o 
   5   2   7     1894.88     2008.49     27.82 o 
   6   2   7       79.50       84.42      3.18 o 
   7   2   7       95.47       98.88      3.47 o 
   8   2   7        0.01        1.16      0.94 o 
   9   2   7      112.49      140.90     12.48 o 
  10   2   7       63.26       59.73     21.66 o 
  -7   3   7       12.01        7.82      3.74 o 
  -6   3   7       99.50      105.37      8.28 o 
  -5   3   7        2.60        3.42      2.13 o 
  -4   3   7      405.04      370.83      8.88 o 
  -3   3   7      957.84      999.61     13.85 o 
  -2   3   7      815.93      956.78     15.48 o 
  -1   3   7     1872.64     2023.77     22.29 o 
   0   3   7      464.34      464.73     10.11 o 
   1   3   7     2175.42     2214.45     31.67 o 
   2   3   7      629.51      592.01     10.73 o 
   3   3   7      269.23      312.34      7.32 o 
   4   3   7      504.33      504.73      7.75 o 
   5   3   7      372.90      337.01      8.62 o 
   6   3   7      578.23      572.19     14.48 o 
   7   3   7      154.38      166.52     16.66 o 
   8   3   7        2.10        1.20      2.62 o 
   9   3   7        0.09        4.34      2.82 o 
  10   3   7       11.06       15.77      7.77 o 
  -7   4   7       14.81       15.94      3.87 o 
  -6   4   7        3.53        4.73      2.50 o 
  -5   4   7        0.85        2.28      2.60 o 
  -4   4   7      216.13      203.10      5.94 o 
  -3   4   7       64.36       69.50      5.65 o 
  -2   4   7       50.57       53.14      4.87 o 
  -1   4   7        6.91        7.37      4.47 o 
   0   4   7       76.25       83.74      5.60 o 
   1   4   7      832.18      892.99     12.36 o 
   2   4   7      495.57      610.35     11.14 o 
   3   4   7     2635.05     2961.73     57.40 o 
   4   4   7       12.37       19.21      1.97 o 
   5   4   7       38.51       46.31      6.22 o 
   6   4   7       70.22       65.17      5.80 o 
   7   4   7      120.82      120.92      8.81 o 
   8   4   7      235.47      240.82     11.00 o 
   9   4   7        0.46        0.49      3.64 o 
  10   4   7        8.60        5.03      3.90 o 
  -6   5   7       25.19       18.35      6.29 o 
  -5   5   7       36.58       32.12      3.91 o 
  -4   5   7        0.46        1.52      2.97 o 
  -3   5   7      321.74      330.16     10.82 o 
  -2   5   7      119.65      130.82      7.17 o 
  -1   5   7        0.01        9.78      6.69 o 
   0   5   7        1.06        1.70      5.76 o 
   1   5   7       72.29       77.54      6.42 o 
   2   5   7     1539.26     1689.57     18.45 o 
   3   5   7     1663.13     1744.47     72.92 o 
   4   5   7      157.25      171.88      5.81 o 
   5   5   7      190.91      186.56      7.50 o 
   6   5   7        6.08        9.27      3.74 o 
   7   5   7      482.76      523.51     14.32 o 
   8   5   7       82.81       65.56      5.49 o 
   9   5   7       36.73       37.70      7.37 o 
  10   5   7       86.54       88.17     10.67 o 
  -6   6   7        7.55       16.34      8.65 o 
  -5   6   7       34.91       22.64      4.14 o 
  -4   6   7       43.48       34.20      4.92 o 
  -3   6   7       20.21       17.45      4.05 o 
  -2   6   7        4.91        3.51      5.94 o 
  -1   6   7      782.46      758.03     15.59 o 
   0   6   7      830.32      838.12     15.01 o 
   1   6   7       47.68       63.55      6.85 o 
   2   6   7       61.33       97.07      6.94 o 
   3   6   7      186.63      196.02      8.04 o 
   4   6   7      738.69      737.42     13.93 o 
   5   6   7        9.30        6.96      1.67 o 
   6   6   7      219.56      241.28      8.97 o 
   7   6   7        0.40        2.94      3.71 o 
   8   6   7       13.58       11.39      4.01 o 
   9   6   7       94.73      117.03      9.84 o 
  10   6   7       35.83       28.75      7.15 o 
  -5   7   7        3.04        4.81      5.46 o 
  -4   7   7        0.05        0.00      6.37 o 
  -3   7   7      433.22      401.80     23.89 o 
  -2   7   7      115.81      127.39      6.95 o 
  -1   7   7       34.26       32.96      6.13 o 
   0   7   7       69.77       79.34      7.95 o 
   1   7   7      232.90      260.80     10.37 o 
   2   7   7      334.06      310.14     11.72 o 
   3   7   7        3.21        0.00      5.19 o 
   4   7   7      345.87      336.57     10.84 o 
   5   7   7        3.41        4.34      2.63 o 
   6   7   7       20.87       20.29      4.01 o 
   7   7   7       28.05       19.42      3.99 o 
   8   7   7      114.34      114.92     10.22 o 
   9   7   7       29.22       20.93      5.65 o 
  10   7   7       12.71       19.40      6.83 o 
  -5   8   7       21.84       19.05      6.68 o 
  -4   8   7       21.62       27.86      7.04 o 
  -3   8   7       44.09       46.27     11.22 o 
  -2   8   7        1.39        7.36      8.06 o 
  -1   8   7       83.57       79.96     10.16 o 
   0   8   7      454.50      433.16     18.23 o 
   1   8   7      150.04      155.80      8.50 o 
   2   8   7       97.24       82.66      7.20 o 
   3   8   7      485.96      469.74     14.72 o 
   4   8   7      118.40      128.20      7.05 o 
   5   8   7        0.05        1.92      2.28 o 
   6   8   7      192.17      183.74      5.99 o 
   7   8   7      391.87      428.05     22.99 o 
   8   8   7      487.43      543.15     17.11 o 
   9   8   7      106.10      115.62      9.51 o 
  -4   9   7       94.25       96.68     13.47 o 
  -3   9   7        0.03        2.85      6.93 o 
  -2   9   7       20.06       22.62      8.04 o 
  -1   9   7        1.07        0.00      7.17 o 
   0   9   7       78.51       82.97     12.14 o 
   1   9   7       64.82       63.29      9.42 o 
   2   9   7      258.87      228.21     15.54 o 
   3   9   7      568.34      613.51     25.70 o 
   4   9   7       17.89       12.64      4.27 o 
   5   9   7        0.08        2.86      2.07 o 
   6   9   7        1.59        3.80      6.23 o 
   7   9   7       70.82       66.09      9.37 o 
   8   9   7       16.35       10.75      5.25 o 
   9   9   7      111.08      128.90     14.92 o 
  -3  10   7        0.96       10.58      9.73 o 
  -2  10   7        5.18       10.49      6.48 o 
  -1  10   7        0.13        4.04      7.44 o 
   0  10   7       57.42       64.64     12.36 o 
   1  10   7        0.08       11.74     11.37 o 
   2  10   7       70.83       72.78     10.81 o 
   3  10   7        4.78        4.66      4.05 o 
   4  10   7      149.48      150.09      8.58 o 
   5  10   7       46.41       39.79      4.11 o 
   6  10   7      105.01      131.42     10.68 o 
   7  10   7       17.82       18.85      7.14 o 
   8  10   7       50.76       49.15      7.33 o 
   9  10   7       74.09       77.73     10.74 o 
  -2  11   7       16.26       22.15     10.01 o 
  -1  11   7        2.96        2.09      7.26 o 
   0  11   7        2.02       15.91     10.91 o 
   1  11   7        7.44        9.62      7.96 o 
   2  11   7       15.30        8.31      8.21 o 
   3  11   7       10.98        8.45      2.82 o 
   4  11   7       47.66       39.13      7.51 o 
   5  11   7        0.74        4.25      3.50 o 
   6  11   7       74.52       89.41     10.35 o 
   7  11   7        2.96        2.75      5.23 o 
   8  11   7        0.14        2.02      4.32 o 
   0  12   7        9.39       18.44      9.67 o 
   1  12   7        6.61       10.51      7.14 o 
   2  12   7       14.44       16.92      9.71 o 
   3  12   7        7.41       11.50     10.62 o 
   4  12   7       69.66       77.99     10.43 o 
   5  12   7        4.42        7.68      3.53 o 
   6  12   7       24.61       40.01     10.82 o 
   7  12   7       70.42       75.98     12.24 o 
   3  13   7       12.41       10.39      7.01 o 
   4  13   7        0.20        2.97      6.20 o 
  -2 -11   8       41.17       52.77      7.98 o 
  -1 -11   8      175.55      169.36     18.19 o 
  -5 -10   8       31.15       30.24      4.86 o 
  -4 -10   8       16.88       15.52      4.49 o 
  -3 -10   8       49.21       43.06      6.75 o 
  -2 -10   8        5.12       11.48      4.37 o 
  -1 -10   8       11.30        9.90      7.99 o 
   0 -10   8        6.40        8.89      8.75 o 
   1 -10   8       22.65       13.27      5.17 o 
   2 -10   8       15.78       14.79      6.93 o 
  -6  -9   8      283.21      298.67     28.05 o 
  -5  -9   8       34.25       30.19      4.07 o 
  -4  -9   8        0.03        0.75      1.72 o 
  -3  -9   8        0.19        1.93      1.49 o 
  -2  -9   8       34.97       33.29      6.89 o 
  -1  -9   8      121.27      121.32     10.14 o 
   0  -9   8        0.05        1.60      5.65 o 
   1  -9   8        4.16        7.37      7.50 o 
   2  -9   8       79.90       61.30      9.48 o 
   3  -9   8       40.84       43.70      8.86 o 
   4  -9   8       18.31       19.76      8.02 o 
  -6  -8   8       41.89       43.18      7.78 o 
  -5  -8   8       66.97       79.69      5.17 o 
  -4  -8   8       20.16       14.44      2.97 o 
  -3  -8   8       33.13       33.70      4.52 o 
  -2  -8   8      226.40      223.10     12.28 o 
  -1  -8   8       30.93       37.68      5.53 o 
   0  -8   8      462.75      475.00     19.87 o 
   1  -8   8       23.16       28.80      8.82 o 
   2  -8   8        0.33        0.00      5.85 o 
   3  -8   8       20.07       13.43      7.46 o 
   4  -8   8       58.94       56.10      9.74 o 
   5  -8   8       44.20       48.82      9.74 o 
  -7  -7   8      202.04      191.04     19.46 o 
  -6  -7   8       34.30       31.44      8.29 o 
  -5  -7   8      314.79      333.13     12.77 o 
  -4  -7   8      679.81      692.22     18.45 o 
  -3  -7   8      476.92      504.95     15.38 o 
  -2  -7   8      243.52      227.55      7.86 o 
  -1  -7   8      249.53      235.92      9.57 o 
   0  -7   8       82.78       80.51      7.85 o 
   1  -7   8       11.31        6.71      3.38 o 
   2  -7   8       31.93       23.13      7.22 o 
   3  -7   8        6.61       12.34      9.05 o 
   4  -7   8       82.08       95.35     12.09 o 
   5  -7   8        5.41        5.72      6.80 o 
   6  -7   8       12.97        9.48      7.96 o 
  -7  -6   8        1.32        0.75      5.66 o 
  -6  -6   8       17.64       14.17      6.84 o 
  -5  -6   8        6.45        3.27      1.17 o 
  -4  -6   8      759.24      781.30     14.01 o 
  -3  -6   8      457.98      486.17     10.36 o 
  -2  -6   8       50.12       46.37      4.08 o 
  -1  -6   8        4.88        5.56      3.05 o 
   0  -6   8       31.00       39.12      5.26 o 
   1  -6   8       71.85       76.15      6.75 o 
   2  -6   8        0.93        3.81      3.18 o 
   3  -6   8        3.69       12.32      9.78 o 
   4  -6   8       66.81       76.82     10.33 o 
   5  -6   8       99.24      123.10     12.18 o 
   6  -6   8       46.92       45.77      8.38 o 
  -8  -5   8        0.01        4.99      7.38 o 
  -7  -5   8       47.43       50.08      9.36 o 
  -6  -5   8       35.46       33.98      7.79 o 
  -5  -5   8        7.90        6.56      3.97 o 
  -4  -5   8      502.56      494.59      8.51 o 
  -3  -5   8        0.01        2.22      2.30 o 
  -2  -5   8      526.21      554.44     10.71 o 
  -1  -5   8      129.46      149.54      4.78 o 
   0  -5   8      458.37      366.91     12.15 o 
   1  -5   8      324.63      316.90      9.12 o 
   2  -5   8      216.33      211.90      6.40 o 
   3  -5   8       23.87       18.88      3.64 o 
   4  -5   8       71.26       68.86      8.16 o 
   5  -5   8       55.93       77.52      9.90 o 
   6  -5   8        4.78        7.76      6.67 o 
   7  -5   8       22.79       11.65      5.82 o 
  -8  -4   8       12.18       15.61      6.85 o 
  -7  -4   8       34.93       43.34     10.99 o 
  -6  -4   8      149.02      161.81     13.38 o 
  -5  -4   8      568.29      610.22     37.28 o 
  -4  -4   8      371.97      366.32     15.84 o 
  -3  -4   8        5.93        4.25      1.87 o 
  -2  -4   8        7.35        7.87      2.57 o 
  -1  -4   8      180.63      223.11      5.19 o 
   0  -4   8     2305.88     2252.91     22.68 o 
   1  -4   8      869.31      928.90     12.47 o 
   2  -4   8        0.03        3.15      2.13 o 
   3  -4   8      153.53      168.13      7.38 o 
   4  -4   8       75.86       82.64      5.38 o 
   5  -4   8       59.18       56.34      6.33 o 
   6  -4   8        1.28        2.57      4.27 o 
   7  -4   8        6.86        6.47      5.83 o 
   8  -4   8       83.45      115.57     17.26 o 
  -8  -3   8       40.56       37.03      8.31 o 
  -7  -3   8       78.91       86.25     10.64 o 
  -6  -3   8       63.22       53.42      9.40 o 
  -5  -3   8      249.55      258.01      9.94 o 
  -4  -3   8        6.30        3.53      6.15 o 
  -3  -3   8      182.25      188.30      3.58 o 
  -2  -3   8        1.85        1.98      2.10 o 
  -1  -3   8      793.59      787.50      8.84 o 
   0  -3   8      193.27      187.75      5.02 o 
   1  -3   8      349.44      399.62      7.58 o 
   2  -3   8       29.49       44.20      3.62 o 
   3  -3   8      155.81      156.07      5.07 o 
   4  -3   8       77.42       82.77      5.42 o 
   5  -3   8       42.19       39.01      3.99 o 
   6  -3   8       48.26       44.04      9.82 o 
   7  -3   8      118.80      123.43     14.96 o 
   8  -3   8        6.96        4.25      4.48 o 
  -8  -2   8       22.49       15.63      7.85 o 
  -6  -2   8        1.28       11.06     10.42 o 
  -5  -2   8        1.37        3.32      4.51 o 
  -4  -2   8        2.88        6.29      5.11 o 
  -3  -2   8      104.44       83.60      3.51 o 
  -2  -2   8     2207.15     2089.01     21.49 o 
  -1  -2   8     2304.98     2430.06     15.53 o 
   0  -2   8      930.25     1016.60      9.25 o 
   1  -2   8      207.21      268.61      6.81 o 
   2  -2   8        1.49        0.19      2.13 o 
   3  -2   8     2543.91     2641.40     37.63 o 
   4  -2   8      784.20      846.01     13.04 o 
   5  -2   8      180.03      195.19      9.72 o 
   6  -2   8        0.04        0.10      3.47 o 
   7  -2   8       30.15       36.22      5.08 o 
   8  -2   8       74.49       84.40     10.28 o 
   9  -2   8       20.40       29.39      7.70 o 
  -8  -1   8        0.79        2.91      8.04 o 
  -7  -1   8      148.86      187.50     13.29 o 
  -6  -1   8      139.05      160.71     13.69 o 
  -5  -1   8      191.88      165.28     11.87 o 
  -4  -1   8        6.47       10.46      6.68 o 
  -3  -1   8       40.75       35.26      1.94 o 
  -2  -1   8     2292.93     2509.76     34.82 o 
  -1  -1   8      839.24      834.70      8.53 o 
   0  -1   8      114.13      106.80      4.42 o 
   1  -1   8      510.73      582.65      9.11 o 
   2  -1   8       97.23       88.19      3.64 o 
   3  -1   8     2433.64     2436.51     26.89 o 
   4  -1   8       24.84       36.35      4.07 o 
   5  -1   8        1.13        1.29      2.42 o 
   6  -1   8       33.97       28.92      3.63 o 
   7  -1   8       20.02       16.17      3.36 o 
   8  -1   8       59.13       57.26     15.29 o 
   9  -1   8       72.47       80.67     10.39 o 
  -8   0   8        0.42        0.00      5.92 o 
  -7   0   8        0.20        9.46      8.12 o 
  -6   0   8       46.85       41.65      9.41 o 
  -5   0   8        9.58       13.71      7.00 o 
  -4   0   8       28.44       23.81      2.63 o 
  -3   0   8     1064.07     1020.78     18.68 o 
  -2   0   8      467.29      480.27      9.11 o 
  -1   0   8       96.24       85.85      3.01 o 
   0   0   8       56.02       56.34      3.16 o 
   1   0   8      233.23      270.47      6.08 o 
   2   0   8     1766.81     1644.05     16.09 o 
   3   0   8      115.50      115.42      3.96 o 
   4   0   8      873.01      937.59     12.25 o 
   5   0   8      311.14      323.94      7.24 o 
   6   0   8      194.98      191.10      6.15 o 
   7   0   8      143.40      147.59      5.50 o 
   8   0   8        5.26        7.70      2.90 o 
   9   0   8       57.34       55.11      8.03 o 
  -7   1   8       80.05       89.98     11.75 o 
  -6   1   8       13.20       13.04      1.17 o 
  -5   1   8      133.07      128.29      3.74 o 
  -4   1   8      299.34      262.10      6.19 o 
  -3   1   8      618.56      562.29     14.08 o 
  -2   1   8      474.83      526.92      6.54 o 
  -1   1   8       13.25       14.46      2.04 o 
   0   1   8        0.71        7.82      2.80 o 
   1   1   8     3056.56     3128.00     19.62 o 
   2   1   8     1418.53     1556.30     16.63 o 
   3   1   8      450.21      447.54      8.31 o 
   4   1   8     1670.63     1816.76     15.28 o 
   5   1   8       50.63       46.97      4.10 o 
   6   1   8      913.60      904.36     17.75 o 
   7   1   8      291.99      305.75      9.06 o 
   8   1   8       15.65       16.09      4.61 o 
   9   1   8       29.68       27.32      9.98 o 
  10   1   8        0.19        3.44      6.97 o 
  -7   2   8       36.84       36.81      9.35 o 
  -6   2   8      100.26       88.86      6.63 o 
  -5   2   8        2.48        3.84      2.15 o 
  -4   2   8       46.31       43.45      3.04 o 
  -3   2   8       59.69       52.36      3.32 o 
  -2   2   8      397.52      383.31      8.26 o 
  -1   2   8     4002.62     4335.29     65.18 o 
   0   2   8      203.11      182.45      6.49 o 
   1   2   8     1086.87     1038.54     17.48 o 
   2   2   8      294.00      258.72      9.55 o 
   3   2   8       60.02       63.22      2.91 o 
   4   2   8      416.54      405.23      6.80 o 
   5   2   8      232.93      234.47      5.50 o 
   6   2   8       81.24       70.65      3.18 o 
   7   2   8       42.40       33.86      2.62 o 
   8   2   8        1.90        1.93      1.13 o 
   9   2   8        1.21        2.18      2.19 o 
  10   2   8        8.71       13.06      4.86 o 
  -7   3   8      100.08      105.16     14.57 o 
  -6   3   8      100.00      101.26      5.35 o 
  -5   3   8       28.11       25.08      2.92 o 
  -4   3   8      187.35      216.08      8.08 o 
  -3   3   8        2.84        2.79      3.37 o 
  -2   3   8        1.40        5.13      3.18 o 
  -1   3   8      130.62      134.82      7.24 o 
   0   3   8     1770.48     1927.91     21.14 o 
   1   3   8     1151.51     1366.28     12.38 o 
   2   3   8      896.17     1031.76     15.86 o 
   3   3   8       15.27       11.07      2.65 o 
   4   3   8      472.77      482.34      8.97 o 
   5   3   8     1894.76     1984.92     25.20 o 
   6   3   8      189.07      191.75      8.31 o 
   7   3   8        0.88        1.10      3.52 o 
   8   3   8       21.13       35.73      4.73 o 
   9   3   8      138.47      139.33     14.51 o 
  10   3   8      182.34      242.02     22.99 o 
  -7   4   8       11.13        1.21      6.06 o 
  -6   4   8        3.01        3.92      4.00 o 
  -5   4   8        0.00        5.10      3.33 o 
  -4   4   8       20.89       14.79      2.82 o 
  -3   4   8      614.07      629.58     20.62 o 
  -2   4   8       36.38       33.19      4.03 o 
  -1   4   8      798.38      859.62     11.36 o 
   0   4   8      598.44      658.26     14.04 o 
   1   4   8      720.40      846.16      9.92 o 
   2   4   8     4381.69     5049.42     65.83 o 
   3   4   8        6.84        8.76      2.50 o 
   4   4   8      924.71      888.19     14.56 o 
   5   4   8      713.26      763.43     15.86 o 
   6   4   8       56.45       55.34      6.16 o 
   7   4   8      235.39      218.27     10.02 o 
   8   4   8        1.56        5.80      3.81 o 
   9   4   8       42.56       42.64      9.82 o 
  -6   5   8        3.53        3.70      4.54 o 
  -5   5   8       85.93       82.26      5.05 o 
  -4   5   8        0.11        4.39      2.82 o 
  -3   5   8      279.25      259.01      9.69 o 
  -2   5   8        3.50        5.48      3.81 o 
  -1   5   8      350.70      341.58      9.83 o 
   0   5   8       92.96      111.45      8.61 o 
   1   5   8        9.91        7.39      5.73 o 
   2   5   8      463.48      464.24      9.80 o 
   3   5   8      266.47      237.95      6.44 o 
   4   5   8      418.11      421.44      7.88 o 
   5   5   8        0.88        1.71      5.26 o 
   6   5   8       39.87       38.45      6.76 o 
   7   5   8        0.61        4.49      4.12 o 
   8   5   8      236.56      215.18     14.47 o 
   9   5   8       13.50       13.60      4.81 o 
  10   5   8        5.00        5.45      4.48 o 
  -6   6   8       31.53       36.16      5.26 o 
  -5   6   8       49.61       55.60      4.73 o 
  -4   6   8        7.48        5.25      3.86 o 
  -3   6   8      106.48       97.00      5.82 o 
  -2   6   8        8.67        6.58      3.62 o 
  -1   6   8        2.24        3.36      6.17 o 
   0   6   8      164.90      185.29     21.91 o 
   1   6   8       23.03       19.91      4.43 o 
   2   6   8      546.63      577.18     12.40 o 
   3   6   8      672.55      681.19     55.50 o 
   4   6   8      224.95      261.23      5.95 o 
   5   6   8       10.57       14.50      1.83 o 
   6   6   8        8.23       10.42      5.40 o 
   7   6   8      260.49      256.47      9.76 o 
   8   6   8      166.17      188.07     12.91 o 
   9   6   8       26.72       44.76     11.72 o 
  10   6   8       19.31       15.24      5.03 o 
  -5   7   8        1.30        5.60      5.15 o 
  -4   7   8        4.10        8.31      6.01 o 
  -3   7   8       69.86       80.30      9.48 o 
  -2   7   8      103.80      138.29      8.51 o 
  -1   7   8      339.45      350.20     15.35 o 
   0   7   8        0.53        4.19      5.30 o 
   1   7   8        7.65        7.44      5.36 o 
   2   7   8       79.05       68.22      6.96 o 
   3   7   8       38.02       42.44      6.51 o 
   4   7   8        5.10        0.00      4.72 o 
   5   7   8      483.85      532.30      9.57 o 
   6   7   8      633.92      598.54     28.83 o 
   7   7   8       45.14       53.52      6.15 o 
   8   7   8        9.22        2.10      6.53 o 
   9   7   8        4.31        2.56      3.78 o 
  10   7   8       13.92       12.64      4.45 o 
  -4   8   8        3.20        6.25      8.93 o 
  -3   8   8       66.14       56.69     10.63 o 
  -2   8   8      765.97      827.95     22.36 o 
  -1   8   8      398.67      429.05     20.01 o 
   0   8   8        3.75        5.86      4.98 o 
   1   8   8      112.04      109.06      7.29 o 
   2   8   8      120.33      106.85      7.79 o 
   3   8   8      576.49      576.01     17.02 o 
   4   8   8        5.00        7.83      5.70 o 
   5   8   8       30.64       19.21      4.36 o 
   6   8   8        9.40        5.98      1.13 o 
   7   8   8       23.84       21.89      6.75 o 
   8   8   8        0.31        1.59      4.99 o 
   9   8   8       79.10       69.96     19.24 o 
  -3   9   8      230.83      276.02     16.67 o 
  -2   9   8      127.24      147.59     13.16 o 
  -1   9   8        2.43        6.23      8.08 o 
   0   9   8       20.70       13.13      5.30 o 
   1   9   8       16.38       21.81      7.99 o 
   2   9   8      167.62      186.52     15.36 o 
   3   9   8       48.92       65.28      9.69 o 
   4   9   8      634.57      635.26     17.47 o 
   5   9   8        6.90        9.17      3.14 o 
   6   9   8       27.62       29.16      7.94 o 
   7   9   8       28.12       33.38      7.37 o 
   8   9   8      192.74      215.98     13.47 o 
   9   9   8      170.91      180.92     17.99 o 
  -3  10   8      112.64      116.51     15.44 o 
  -2  10   8       16.45       22.71      8.49 o 
  -1  10   8       22.55       19.41      7.94 o 
   0  10   8       49.52       65.57     10.83 o 
   1  10   8      232.22      275.72     18.59 o 
   2  10   8       51.63       66.16     12.59 o 
   3  10   8       96.97       90.90     11.15 o 
   4  10   8       22.63       15.84      5.40 o 
   5  10   8        0.67        4.29      3.20 o 
   6  10   8        4.79        4.33      3.16 o 
   7  10   8        1.49        2.84      1.51 o 
   8  10   8        7.31        4.74      4.68 o 
  -1  11   8       20.28       19.87      7.91 o 
   0  11   8       32.73       24.73      8.67 o 
   1  11   8      105.79      120.07     12.93 o 
   2  11   8       55.96       65.23     12.80 o 
   3  11   8       80.47       93.80     15.70 o 
   4  11   8      111.38      113.70     12.24 o 
   5  11   8       10.81        6.87      3.01 o 
   6  11   8        9.99       11.04      4.79 o 
   7  11   8        6.41       10.69      5.86 o 
   8  11   8        6.83        7.85      5.08 o 
   0  12   8       70.38       84.94     15.21 o 
   1  12   8        0.35        6.60      9.69 o 
   2  12   8        9.07        8.70      7.61 o 
   3  12   8       28.29       25.41      8.91 o 
   4  12   8       13.38       11.24      9.31 o 
   5  12   8       19.77        9.04      8.77 o 
   6  12   8        6.21        7.57      7.97 o 
   7  12   8        0.01        6.04      5.61 o 
   4  13   8      125.43      132.65     16.09 o 
  -4 -10   9       49.52       55.67      6.88 o 
  -3 -10   9        4.12        3.69      5.52 o 
  -2 -10   9       83.87       79.25     12.81 o 
  -1 -10   9        4.71       14.02      7.66 o 
   0 -10   9        6.99        6.39      6.32 o 
   1 -10   9        0.28        1.51      6.05 o 
  -5  -9   9       55.06       58.83      8.36 o 
  -4  -9   9        5.30        5.37      3.90 o 
  -3  -9   9      187.24      162.06      8.07 o 
  -2  -9   9       62.43       69.82      7.40 o 
  -1  -9   9       66.43       71.87      7.79 o 
   0  -9   9       91.68      100.99      9.83 o 
   1  -9   9        7.38        7.67      7.68 o 
   2  -9   9       83.89       85.66     11.64 o 
   3  -9   9       20.34       17.24      8.02 o 
  -6  -8   9      242.89      255.05     24.75 o 
  -5  -8   9       73.92       75.38      4.56 o 
  -4  -8   9       76.31       72.47      3.69 o 
  -3  -8   9      143.82      138.80      5.05 o 
  -2  -8   9      205.96      201.59      8.28 o 
  -1  -8   9      348.87      361.45     12.19 o 
   0  -8   9       33.18       41.98      7.75 o 
   1  -8   9       46.83       48.92      8.68 o 
   2  -8   9       28.44       27.97      8.25 o 
   3  -8   9       12.74        6.09      6.49 o 
   4  -8   9        4.14        6.14      5.79 o 
  -6  -7   9      111.89      124.14     12.30 o 
  -5  -7   9        1.11        1.16      3.25 o 
  -4  -7   9       85.82       80.91      3.66 o 
  -3  -7   9       83.59       84.78      4.58 o 
  -2  -7   9      147.02      141.64      6.15 o 
  -1  -7   9        0.42        2.81      2.79 o 
   0  -7   9      262.33      248.36      9.27 o 
   1  -7   9      223.38      249.82     15.97 o 
   2  -7   9       32.53       36.54      7.84 o 
   3  -7   9       23.96       13.29      5.64 o 
   4  -7   9        1.49        4.34      9.89 o 
   5  -7   9       53.34       65.78      9.93 o 
  -7  -6   9       13.45        8.34      5.81 o 
  -6  -6   9       23.93       27.68      7.98 o 
  -5  -6   9      209.65      233.40     15.12 o 
  -4  -6   9      286.32      314.71      9.56 o 
  -3  -6   9      333.70      345.12      8.04 o 
  -2  -6   9      628.17      669.06     13.55 o 
  -1  -6   9       70.76       62.49      3.79 o 
   0  -6   9      533.35      472.27     21.12 o 
   1  -6   9      274.91      253.92      8.15 o 
   2  -6   9      154.01      163.04     10.91 o 
   3  -6   9      338.81      350.16     21.68 o 
   4  -6   9       14.24       19.49      8.18 o 
   5  -6   9       39.41       43.83      9.67 o 
   6  -6   9        0.14        2.91      6.61 o 
  -7  -5   9      128.41      132.48     11.49 o 
  -6  -5   9        9.77       13.60      6.86 o 
  -5  -5   9        8.25       11.10      7.86 o 
  -4  -5   9       33.12       31.81      2.63 o 
  -3  -5   9      298.10      309.12      6.53 o 
  -2  -5   9        3.66        7.83      2.83 o 
  -1  -5   9       97.39      119.55      4.87 o 
   0  -5   9      244.80      258.17      8.40 o 
   1  -5   9       64.34       65.78      4.65 o 
   2  -5   9      159.90      150.21      7.22 o 
   3  -5   9        7.05        8.48      3.98 o 
   4  -5   9       50.10       49.53      9.59 o 
   5  -5   9       10.94        8.06      9.26 o 
   6  -5   9       45.86       61.83      9.98 o 
   7  -5   9        8.62       14.32      8.76 o 
  -7  -4   9       75.63       80.40     10.10 o 
  -6  -4   9       91.68       96.82     12.30 o 
  -5  -4   9       15.72       15.08      5.60 o 
  -4  -4   9      266.44      241.58     17.29 o 
  -3  -4   9       97.72       75.89      3.02 o 
  -2  -4   9      806.66      757.34     12.15 o 
  -1  -4   9      423.73      449.35      7.67 o 
   0  -4   9      247.35      226.53      5.52 o 
   1  -4   9     1196.62     1263.31     17.18 o 
   2  -4   9        0.30        5.47      3.40 o 
   3  -4   9      798.01      770.39     13.75 o 
   4  -4   9      119.00      124.37     14.03 o 
   5  -4   9      195.86      200.83     19.23 o 
   6  -4   9       49.33       65.63     10.93 o 
   7  -4   9        2.99        5.58      5.97 o 
   8  -4   9       30.38       34.61      8.40 o 
  -7  -3   9       55.64       72.96     10.50 o 
  -6  -3   9        3.80       10.94      9.88 o 
  -5  -3   9      152.89      140.91     13.59 o 
  -4  -3   9      117.36      121.30      7.27 o 
  -3  -3   9       71.00       75.99      2.56 o 
  -2  -3   9       87.63       88.87      3.36 o 
  -1  -3   9       62.02       47.48      3.01 o 
   0  -3   9       53.80       34.68      3.44 o 
   1  -3   9      935.71      928.81     12.89 o 
   2  -3   9       13.08       10.51      2.43 o 
   3  -3   9       24.67       20.03      5.02 o 
   4  -3   9       76.13       81.91      5.25 o 
   5  -3   9       83.66       80.99      7.43 o 
   6  -3   9      290.16      330.79     13.80 o 
   7  -3   9        9.24        5.77      3.21 o 
   8  -3   9       26.49       26.01      8.23 o 
  -7  -2   9       78.52       84.24     10.19 o 
  -6  -2   9       25.43       24.76      7.88 o 
  -5  -2   9       27.75       19.66      4.67 o 
  -4  -2   9      150.28      116.40      7.25 o 
  -3  -2   9        4.77        3.70      1.15 o 
  -2  -2   9       27.05       31.56      3.30 o 
  -1  -2   9      115.51      114.86      4.58 o 
   0  -2   9      365.43      373.88      7.17 o 
   1  -2   9       11.20       35.35      5.17 o 
   2  -2   9        5.65        7.55      2.54 o 
   3  -2   9       95.63       97.32      5.75 o 
   4  -2   9       51.45       48.62      4.24 o 
   5  -2   9       13.27       13.69      2.70 o 
   6  -2   9       67.39       64.45      5.03 o 
   7  -2   9      203.89      256.45     24.41 o 
   8  -2   9        5.86        3.74      3.48 o 
   9  -2   9        0.95        2.11      5.93 o 
  -7  -1   9       52.99       61.27     11.90 o 
  -6  -1   9       12.14       11.95      8.26 o 
  -5  -1   9       25.02       26.73      8.42 o 
  -4  -1   9       72.95       74.77      5.95 o 
  -3  -1   9        3.42        3.34      0.98 o 
  -2  -1   9      117.69       83.96      2.63 o 
  -1  -1   9     1685.03     1759.85     14.56 o 
   0  -1   9      313.41      279.76      6.94 o 
   1  -1   9     1677.00     1758.55     24.63 o 
   2  -1   9      227.77      211.91      5.32 o 
   3  -1   9     1197.40     1206.45     13.55 o 
   4  -1   9     3153.55     3321.37     57.57 o 
   5  -1   9      251.81      273.25      8.66 o 
   6  -1   9       29.28       39.64      4.06 o 
   7  -1   9        7.48       15.14      3.28 o 
   8  -1   9       94.75       97.34     16.34 o 
   9  -1   9       61.16       87.03     12.77 o 
  -7   0   9       31.79       40.05      8.92 o 
  -6   0   9       45.89       42.32      8.61 o 
  -5   0   9       56.08       62.01     10.08 o 
  -4   0   9        0.90        6.69      2.52 o 
  -3   0   9       74.55       71.33      2.54 o 
  -2   0   9      710.67      744.12      8.04 o 
  -1   0   9     2230.35     2431.83     18.97 o 
   0   0   9       64.96       52.04      3.45 o 
   1   0   9       68.66       67.35      3.21 o 
   2   0   9       78.16       90.83      7.03 o 
   3   0   9      851.92      908.89     23.61 o 
   4   0   9      548.81      474.08     18.74 o 
   5   0   9      135.14      140.67      7.06 o 
   6   0   9       51.29       52.37      5.11 o 
   7   0   9       10.73       11.52      3.03 o 
   8   0   9       94.87       96.45      5.82 o 
   9   0   9       13.12       14.57      6.10 o 
  -7   1   9       21.56       20.66      8.67 o 
  -6   1   9       83.85       90.76     13.29 o 
  -5   1   9        0.04        0.10      0.87 o 
  -4   1   9      111.39      106.54      3.06 o 
  -3   1   9        3.34        4.34      2.17 o 
  -2   1   9        4.96        6.97      2.12 o 
  -1   1   9     1716.33     1688.80     26.50 o 
   0   1   9      884.63      914.19      8.64 o 
   1   1   9      167.55      136.50      4.49 o 
   2   1   9      850.17     1002.19     20.02 o 
   3   1   9      424.36      392.08      7.17 o 
   4   1   9       95.93       91.18      3.47 o 
   5   1   9       47.16       48.07      3.78 o 
   6   1   9       54.02       54.80      3.64 o 
   7   1   9      159.20      148.06      4.46 o 
   8   1   9        9.92        5.95      2.38 o 
   9   1   9       29.95       32.34     14.51 o 
  10   1   9       62.54       45.64     23.28 o 
  -7   2   9       93.83       99.36     13.26 o 
  -6   2   9      159.21      169.48      5.71 o 
  -5   2   9      109.60      109.16      3.56 o 
  -4   2   9        3.35        5.16      2.28 o 
  -3   2   9      204.93      206.26      6.07 o 
  -2   2   9       47.36       48.46      3.65 o 
  -1   2   9       47.83       40.12      3.41 o 
   0   2   9      331.74      384.37      9.91 o 
   1   2   9     1323.56     1356.87     11.18 o 
   2   2   9     4027.04     4684.44     21.22 o 
   3   2   9      801.16      794.17      7.90 o 
   4   2   9        5.04        5.38      1.96 o 
   5   2   9        6.55        6.83      1.91 o 
   6   2   9     1024.66     1035.87     19.59 o 
   7   2   9      843.26      878.08     16.00 o 
   8   2   9      137.74      141.40      4.96 o 
   9   2   9        1.47        3.71      3.81 o 
  10   2   9        0.83        2.68      2.46 o 
  -7   3   9       21.65       22.24      8.54 o 
  -6   3   9       69.14       74.48      5.56 o 
  -5   3   9      293.21      300.06      9.20 o 
  -4   3   9      127.68      126.50      4.83 o 
  -3   3   9        0.36        1.62      2.71 o 
  -2   3   9       72.99       67.51      4.38 o 
  -1   3   9      169.71      184.50      5.72 o 
   0   3   9      931.59      994.37     21.96 o 
   1   3   9      149.56      156.79      6.16 o 
   2   3   9      512.99      637.93      8.45 o 
   3   3   9       35.82       52.50      3.69 o 
   4   3   9      316.43      339.59      5.07 o 
   5   3   9      128.76      106.43      3.56 o 
   6   3   9      220.61      209.37      9.46 o 
   7   3   9       46.91       41.15      4.73 o 
   8   3   9        1.89        6.87      4.83 o 
   9   3   9        1.30        0.00      4.58 o 
  10   3   9        1.23        5.50      4.10 o 
  -6   4   9      110.06      106.35      8.40 o 
  -5   4   9       31.75       33.76      5.55 o 
  -4   4   9      295.58      285.17      9.93 o 
  -3   4   9      364.35      358.95     12.08 o 
  -2   4   9        0.58        1.15      3.46 o 
  -1   4   9      124.73      137.04      5.90 o 
   0   4   9        2.21        3.56      4.36 o 
   1   4   9        4.82        7.17      2.68 o 
   2   4   9      104.18      106.19      4.87 o 
   3   4   9       71.43       49.78      3.33 o 
   4   4   9      145.00      106.87      4.11 o 
   5   4   9      919.37      982.92     12.94 o 
   6   4   9      401.62      457.39     13.92 o 
   7   4   9        5.65       11.72      3.84 o 
   8   4   9        0.73        4.89      4.87 o 
   9   4   9       13.52       15.49      5.51 o 
  10   4   9      103.38      113.09     12.53 o 
  -6   5   9       40.05       41.40      5.40 o 
  -5   5   9        1.92        1.93      2.66 o 
  -4   5   9       65.69       57.24      4.18 o 
  -3   5   9        6.90        7.52      2.96 o 
  -2   5   9      414.85      476.25     11.75 o 
  -1   5   9       21.05       12.18      3.59 o 
   0   5   9      222.32      233.74      7.03 o 
   1   5   9       20.64       15.08      3.29 o 
   2   5   9        4.05        4.01      3.01 o 
   3   5   9      113.53      112.66      4.72 o 
   4   5   9      207.56      223.50      5.74 o 
   5   5   9     1268.57     1307.23     30.60 o 
   6   5   9      757.58      782.58     21.32 o 
   7   5   9      122.27      114.19      6.46 o 
   8   5   9       10.69       14.26      6.51 o 
  10   5   9       24.43       22.79      8.36 o 
  -5   6   9        4.14       16.53      5.76 o 
  -4   6   9       15.86       12.56      3.14 o 
  -3   6   9       62.74       48.05      4.83 o 
  -2   6   9      630.92      635.37     16.63 o 
  -1   6   9      464.79      505.74     14.81 o 
   0   6   9       27.38       41.79      7.23 o 
   1   6   9      135.37      132.68      8.09 o 
   2   6   9       28.46       27.31      5.57 o 
   3   6   9       50.09       37.53      4.04 o 
   4   6   9       50.09       58.70      3.87 o 
   5   6   9        9.91        9.67      2.15 o 
   6   6   9      121.04      143.31      7.89 o 
   7   6   9        1.65        5.02      4.42 o 
   8   6   9       32.32       37.55      6.95 o 
   9   6   9       72.86       75.88     14.73 o 
  10   6   9        0.01        3.63      4.36 o 
  -5   7   9       37.91       35.51      6.27 o 
  -4   7   9       10.74       10.17      5.76 o 
  -3   7   9        0.47        4.08      6.23 o 
  -2   7   9       62.06       59.03      5.67 o 
  -1   7   9       48.58       40.84      5.71 o 
   0   7   9     1089.45     1101.28     25.87 o 
   1   7   9      612.05      624.91     17.89 o 
   2   7   9        0.84        4.04      5.30 o 
   3   7   9      277.49      247.45     12.87 o 
   4   7   9        1.48        3.91      3.52 o 
   5   7   9      509.35      477.39     12.46 o 
   6   7   9       96.63       89.87      8.05 o 
   7   7   9       30.34       39.33      8.59 o 
   8   7   9      113.63      114.46      9.82 o 
   9   7   9       27.95       22.33      5.75 o 
  10   7   9        0.77        2.82      4.28 o 
  -4   8   9       23.05       13.74      6.63 o 
  -3   8   9        0.27        4.65      6.40 o 
  -2   8   9        0.13        5.18      7.80 o 
  -1   8   9      539.58      565.56     19.44 o 
   0   8   9      337.59      348.39     18.02 o 
   1   8   9       77.60       94.99      7.45 o 
   2   8   9       28.68       24.66      5.67 o 
   3   8   9      142.25      137.69      9.82 o 
   4   8   9      504.10      477.98     32.84 o 
   5   8   9        2.12        1.53      1.68 o 
   6   8   9       54.37       65.28      3.40 o 
   7   8   9        1.55        0.56      4.78 o 
   8   8   9       10.57       17.15      6.65 o 
   9   8   9       18.22       10.78      6.69 o 
  -3   9   9        1.90        8.99      8.87 o 
  -2   9   9      384.68      412.78     18.38 o 
  -1   9   9      193.16      185.80     13.56 o 
   0   9   9       25.80       33.81      8.62 o 
   1   9   9       41.50       32.84      8.91 o 
   2   9   9      331.50      374.51     19.83 o 
   3   9   9     1669.91     1721.82     31.01 o 
   4   9   9      332.32      382.72     19.81 o 
   5   9   9       61.77       50.53      7.80 o 
   6   9   9       10.66       11.48      1.81 o 
   7   9   9        1.68        0.00      5.16 o 
   8   9   9       27.97       24.83      6.39 o 
   9   9   9        1.45        1.01      4.23 o 
  -2  10   9      216.02      205.64     21.42 o 
  -1  10   9        3.75       11.57      9.39 o 
   0  10   9       11.02       11.41      7.55 o 
   1  10   9       42.64       37.50     10.77 o 
   2  10   9      137.24      138.22     13.77 o 
   3  10   9       87.84       84.22     11.34 o 
   4  10   9        0.30        0.00      3.36 o 
   5  10   9        0.19        1.90      2.20 o 
   6  10   9        0.49        3.91      2.18 o 
   7  10   9        1.26        5.04      5.65 o 
   8  10   9        0.36        0.48      4.45 o 
  -1  11   9       22.69       35.70     11.04 o 
   0  11   9        4.09        9.99      7.63 o 
   1  11   9       87.08      112.63     12.51 o 
   2  11   9      118.33      138.69     13.09 o 
   3  11   9        0.11        6.14     10.88 o 
   4  11   9       49.43       52.29     12.23 o 
   5  11   9        8.44        5.87      2.75 o 
   6  11   9       57.59       62.30      9.81 o 
   7  11   9       29.63       42.61      7.89 o 
   8  11   9        4.91        6.14      4.69 o 
   1  12   9      162.90      172.31     20.38 o 
   2  12   9       16.85       16.83      7.30 o 
   3  12   9        9.19       13.88      9.37 o 
   4  12   9        2.60       10.30      9.32 o 
   5  12   9        0.85        2.71      6.18 o 
   6  12   9       56.63       66.81     11.60 o 
  -2 -10  10        2.68        6.70      3.68 o 
  -1 -10  10      120.74      124.08     13.94 o 
   0 -10  10       36.64       40.22      8.68 o 
  -4  -9  10       21.34       23.26      4.12 o 
  -3  -9  10        7.31       10.91      5.11 o 
  -2  -9  10       73.73       74.52      8.58 o 
  -1  -9  10        0.41        3.41      2.91 o 
   0  -9  10        8.55        6.91      3.50 o 
   1  -9  10        0.29        3.96      9.68 o 
   2  -9  10       13.52        9.18      5.82 o 
   3  -9  10       84.64       83.73     12.39 o 
  -5  -8  10        8.76        3.33      5.33 o 
  -4  -8  10        0.97        2.58      3.27 o 
  -3  -8  10      156.87      164.25      8.19 o 
  -2  -8  10      418.45      463.54     17.74 o 
  -1  -8  10      142.44      150.06     10.88 o 
   0  -8  10      119.11      145.80     10.92 o 
   1  -8  10        0.09        5.70      5.20 o 
   2  -8  10      140.96      147.13     12.53 o 
   3  -8  10      158.38      187.24     13.65 o 
   4  -8  10        7.59        1.26      5.66 o 
  -6  -7  10       52.63       53.15     12.53 o 
  -5  -7  10       96.09      107.62     11.21 o 
  -4  -7  10        0.27        2.20      1.28 o 
  -3  -7  10       39.91       43.52      3.66 o 
  -2  -7  10       64.64       73.70      4.50 o 
  -1  -7  10        3.16        7.35      3.29 o 
   0  -7  10       21.89       21.33      3.79 o 
   1  -7  10       20.59       21.75      6.16 o 
   2  -7  10       37.82       37.65      7.70 o 
   3  -7  10       30.35       36.87      9.66 o 
   4  -7  10        0.09        3.14      7.28 o 
   5  -7  10       12.77       10.32      6.25 o 
  -6  -6  10        5.86        7.73      6.25 o 
  -5  -6  10        6.79        7.12      7.52 o 
  -4  -6  10      147.35      159.16      5.23 o 
  -3  -6  10       14.62       13.33      2.35 o 
  -2  -6  10       46.81       39.01      3.67 o 
  -1  -6  10      117.89      113.61      6.65 o 
   0  -6  10       17.18       19.38      3.80 o 
   1  -6  10      261.88      283.06      8.99 o 
   2  -6  10        1.70        4.83      4.21 o 
   3  -6  10       15.63       13.37      5.12 o 
   4  -6  10        3.82        6.96      6.11 o 
   5  -6  10       35.49       30.25      8.51 o 
   6  -6  10      105.40      117.38     15.11 o 
  -7  -5  10        0.16        1.64      6.26 o 
  -6  -5  10       24.47       20.48      8.69 o 
  -5  -5  10      175.67      190.42     13.63 o 
  -4  -5  10      209.90      229.34      6.89 o 
  -3  -5  10       31.48       26.29      4.66 o 
  -2  -5  10       32.52       39.77      3.76 o 
  -1  -5  10      196.59      192.42      6.90 o 
   0  -5  10      712.59      714.98     20.17 o 
   1  -5  10      620.97      645.16     17.36 o 
   2  -5  10      304.08      275.38      8.05 o 
   3  -5  10      336.50      334.47     15.35 o 
   4  -5  10      129.30      129.75     10.90 o 
   5  -5  10      175.21      228.11     15.28 o 
   6  -5  10       41.58       48.79      9.46 o 
   7  -5  10       21.40       27.74      9.10 o 
  -7  -4  10       66.77       68.88     11.82 o 
  -6  -4  10        5.96        7.48      7.36 o 
  -5  -4  10       72.82       72.90     10.81 o 
  -4  -4  10       47.51       32.74      7.05 o 
  -3  -4  10      382.16      383.01      7.55 o 
  -2  -4  10      153.88      137.76      4.06 o 
  -1  -4  10       77.63       84.17      4.13 o 
   0  -4  10       25.61       23.99      3.40 o 
   1  -4  10        1.07        2.12      3.03 o 
   2  -4  10      151.29      149.52      6.15 o 
   3  -4  10        6.04        6.88      2.83 o 
   4  -4  10       40.59       35.25     13.43 o 
   5  -4  10      107.99      101.77     19.56 o 
   6  -4  10       54.12       66.61     10.88 o 
   7  -4  10       23.32       29.46      8.38 o 
  -7  -3  10       22.52       19.15      8.60 o 
  -6  -3  10      111.16      117.15     12.18 o 
  -5  -3  10        1.66        0.00      7.26 o 
  -4  -3  10       39.02       51.20      9.75 o 
  -3  -3  10      115.37      107.35      4.56 o 
  -2  -3  10      727.15      773.91     13.56 o 
  -1  -3  10     1791.77     1823.51     44.31 o 
   0  -3  10       20.99       17.07      2.76 o 
   1  -3  10        1.21        2.27      2.78 o 
   2  -3  10       15.76        6.99      2.26 o 
   3  -3  10     1047.10     1016.78     19.31 o 
   4  -3  10      576.54      610.10     17.80 o 
   5  -3  10      160.58      179.16     19.45 o 
   6  -3  10      114.30      116.29     21.59 o 
   7  -3  10        8.49        3.95      3.75 o 
   8  -3  10       56.43       61.42     11.86 o 
  -7  -2  10      107.61      108.48     11.27 o 
  -6  -2  10        8.86        7.28      7.44 o 
  -5  -2  10        4.17       10.55     10.49 o 
  -4  -2  10       26.20       24.52      5.08 o 
  -3  -2  10        7.12       11.65      3.97 o 
  -2  -2  10      360.88      361.27      6.24 o 
  -1  -2  10      125.44      116.99      4.20 o 
   0  -2  10      296.70      335.19      6.96 o 
   1  -2  10     1043.06      986.23     16.31 o 
   2  -2  10      477.64      481.40     13.44 o 
   3  -2  10      440.12      451.21     12.35 o 
   4  -2  10       20.24       19.79      3.27 o 
   5  -2  10        4.38        5.09      2.56 o 
   6  -2  10      203.30      210.72     12.66 o 
   7  -2  10       11.99       11.14      5.02 o 
   8  -2  10       21.10       20.17      5.87 o 
  -7  -1  10       64.73       65.63     11.05 o 
  -6  -1  10      164.87      161.97     22.90 o 
  -5  -1  10        1.39        4.47      5.63 o 
  -4  -1  10       99.00      101.35     10.35 o 
  -3  -1  10      188.77      188.85      3.96 o 
  -2  -1  10      211.67      218.33      4.36 o 
  -1  -1  10      393.48      374.84      6.01 o 
   0  -1  10        3.85        8.75      2.70 o 
   1  -1  10      122.76      130.18      6.04 o 
   2  -1  10      433.20      392.36     10.51 o 
   3  -1  10       23.06       41.44      3.52 o 
   4  -1  10       51.08       47.05      4.51 o 
   5  -1  10       66.37       57.68      6.44 o 
   6  -1  10        0.48        3.21      2.81 o 
   7  -1  10       63.89       83.69      7.03 o 
   8  -1  10        9.62        7.64      3.08 o 
   9  -1  10        9.16        6.24      6.16 o 
  -7   0  10      116.21      111.89     14.54 o 
  -6   0  10       15.91       15.11      8.70 o 
  -5   0  10        0.00        3.58      7.21 o 
  -4   0  10       83.90       81.37      3.23 o 
  -3   0  10      255.58      232.55      5.57 o 
  -2   0  10      324.60      330.31      6.02 o 
  -1   0  10      312.30      321.36      5.58 o 
   0   0  10       93.04       84.77      3.79 o 
   1   0  10      802.89      767.85     12.73 o 
   2   0  10     1443.58     1372.16     16.57 o 
   3   0  10        3.58        6.15      2.46 o 
   4   0  10      870.82      907.16     14.74 o 
   5   0  10       22.63       24.31      3.24 o 
   6   0  10      178.78      201.65      9.95 o 
   7   0  10      229.10      235.94     20.02 o 
   8   0  10       79.94       77.26      5.51 o 
   9   0  10      105.50       97.97     30.87 o 
  -7   1  10       14.58        7.37      6.92 o 
  -6   1  10       24.25       28.11      8.89 o 
  -5   1  10        2.72        2.70      1.21 o 
  -4   1  10        6.14       10.58      1.87 o 
  -3   1  10       66.32       73.41      4.75 o 
  -2   1  10      233.16      213.84      6.75 o 
  -1   1  10      235.01      229.85      6.47 o 
   0   1  10       53.43       50.29      3.45 o 
   1   1  10        8.85        4.09      2.77 o 
   2   1  10       10.23        9.36      2.01 o 
   3   1  10        3.41        8.28      3.49 o 
   4   1  10      947.40      992.35     24.55 o 
   5   1  10      279.55      277.26      6.23 o 
   6   1  10       75.06       71.22      3.93 o 
   7   1  10        7.75        8.06      2.96 o 
   8   1  10       15.33       13.94      5.74 o 
   9   1  10      140.11      121.22     26.85 o 
  -7   2  10        2.66        4.45      6.37 o 
  -6   2  10        4.42        7.36      9.22 o 
  -5   2  10       35.76       31.64      2.24 o 
  -4   2  10      234.86      232.02      8.95 o 
  -3   2  10      907.89      959.75     18.78 o 
  -2   2  10      333.79      310.03      6.84 o 
  -1   2  10      221.77      232.03      5.61 o 
   0   2  10      134.79      102.19      4.06 o 
   1   2  10      961.89      879.27     11.58 o 
   2   2  10      675.35      686.68      8.41 o 
   3   2  10        4.80        5.92      2.47 o 
   4   2  10        7.71        4.81      2.66 o 
   5   2  10      613.61      598.38      8.37 o 
   6   2  10      173.71      164.05      6.68 o 
   7   2  10       44.10       33.56      2.84 o 
   8   2  10       85.66       64.10      5.35 o 
   9   2  10       15.78       16.73      6.48 o 
  10   2  10       51.46       44.26     16.95 o 
  -6   3  10      122.83      137.89     14.87 o 
  -5   3  10       18.66       20.83      3.76 o 
  -4   3  10      424.93      451.86     13.82 o 
  -3   3  10       15.09       15.41      3.04 o 
  -2   3  10       98.71       87.40      4.91 o 
  -1   3  10      469.22      466.30     15.51 o 
   0   3  10       73.81       58.30      4.72 o 
   1   3  10      701.16      702.55     17.78 o 
   2   3  10       17.92       32.65      3.55 o 
   3   3  10       44.18       46.35      3.15 o 
   4   3  10       19.25       20.35      2.53 o 
   5   3  10      100.83       86.70      2.89 o 
   6   3  10       96.94       98.71      3.85 o 
   7   3  10      496.94      477.83     20.22 o 
   8   3  10      160.98      181.98     13.15 o 
   9   3  10        0.24        3.75      4.80 o 
  10   3  10        2.88        5.78      5.15 o 
  -6   4  10        9.73        8.33      2.96 o 
  -5   4  10      106.22      134.11      7.89 o 
  -4   4  10      151.17      153.49      5.93 o 
  -3   4  10       51.18       45.61      4.30 o 
  -2   4  10        2.01        5.09      3.80 o 
  -1   4  10      139.08      152.96      6.48 o 
   0   4  10     1495.03     1634.45     37.66 o 
   1   4  10      288.49      300.80     15.17 o 
   2   4  10        9.04        9.11      2.50 o 
   3   4  10      116.10       95.85      4.71 o 
   4   4  10        1.72        6.88      3.35 o 
   5   4  10      307.94      311.86      6.55 o 
   6   4  10        1.53        3.54      4.55 o 
   7   4  10       28.50       18.33      3.53 o 
   8   4  10       16.91       13.93      7.24 o 
   9   4  10       21.03       19.28      5.54 o 
  10   4  10        0.00        1.14      4.21 o 
  -5   5  10      149.37      146.71      7.48 o 
  -4   5  10        9.96        6.64      2.88 o 
  -3   5  10      254.45      289.32     15.51 o 
  -2   5  10       87.15       88.56      5.32 o 
  -1   5  10      224.25      240.10      8.00 o 
   0   5  10     1592.05     1614.09     20.64 o 
   1   5  10      350.00      365.63     11.01 o 
   2   5  10      171.38      185.08      6.27 o 
   3   5  10      136.80      118.99      5.23 o 
   4   5  10        8.11        6.36      2.46 o 
   5   5  10      389.36      380.98     17.58 o 
   6   5  10       61.84       71.99      6.24 o 
   7   5  10        2.48        0.00      4.84 o 
   8   5  10       37.73       43.00      9.22 o 
   9   5  10       20.29       22.45      6.37 o 
  10   5  10       22.49       21.57      5.57 o 
  -5   6  10        9.83       10.84      4.74 o 
  -4   6  10       19.37       14.81      4.46 o 
  -3   6  10       20.98       13.91      3.35 o 
  -2   6  10       36.80       38.50      4.96 o 
  -1   6  10      474.19      462.38     15.25 o 
   0   6  10       77.32       78.11      6.82 o 
   1   6  10        0.03        5.24      4.40 o 
   2   6  10       53.87       42.62      4.96 o 
   3   6  10      159.89      176.25      7.23 o 
   4   6  10       71.53       75.02      4.35 o 
   5   6  10       23.88       27.47      3.67 o 
   6   6  10        7.42        3.93      5.00 o 
   7   6  10      115.34      101.57     10.24 o 
   8   6  10        0.90        2.10      6.42 o 
   9   6  10        0.10        5.17      3.52 o 
  10   6  10       18.02       13.47      5.19 o 
  -4   7  10       10.30        7.29      4.53 o 
  -3   7  10        5.84        6.41      5.30 o 
  -2   7  10      223.13      231.14     16.09 o 
  -1   7  10       11.09        4.72      4.25 o 
   0   7  10      182.65      170.26      8.81 o 
   1   7  10      244.27      242.76      9.74 o 
   2   7  10        3.96       15.15      6.48 o 
   3   7  10      726.20      678.05     14.10 o 
   4   7  10       74.25       77.88      4.69 o 
   5   7  10      112.15      106.75      5.15 o 
   6   7  10      640.08      674.32     25.61 o 
   7   7  10       33.22       27.88      7.27 o 
   8   7  10       16.96       16.41      7.10 o 
   9   7  10       11.97       10.80      6.37 o 
  -4   8  10       17.25       20.29      5.80 o 
  -3   8  10       44.39       49.00     10.85 o 
  -2   8  10        1.43        5.62      7.40 o 
  -1   8  10        8.72       14.93      8.00 o 
   0   8  10      380.42      359.05     22.84 o 
   1   8  10      169.97      156.10     13.90 o 
   2   8  10        1.36        2.69      7.48 o 
   3   8  10        3.36        3.46      8.38 o 
   4   8  10       57.14       45.18      4.71 o 
   5   8  10      322.04      326.17     12.09 o 
   6   8  10       92.18       85.64      5.59 o 
   7   8  10        0.05        0.00      5.34 o 
   8   8  10        0.63        1.44      5.10 o 
   9   8  10        1.49        2.47      4.39 o 
  -3   9  10       29.09       21.92      7.43 o 
  -2   9  10       94.86       95.91     11.01 o 
  -1   9  10       62.81       60.25     11.44 o 
   0   9  10       31.15       23.45      7.71 o 
   1   9  10       46.20       52.91     11.70 o 
   2   9  10       71.55       84.07     10.85 o 
   3   9  10      190.53      169.27     14.47 o 
   4   9  10      609.74      682.93     20.69 o 
   5   9  10       42.51       46.67      3.84 o 
   6   9  10       69.25       66.29      3.22 o 
   7   9  10       94.25       90.88      9.61 o 
   8   9  10       43.34       41.25      7.92 o 
   9   9  10       30.18       30.56      6.59 o 
  -2  10  10       77.28       74.82     11.60 o 
  -1  10  10      137.66      126.93     12.19 o 
   0  10  10        0.01        0.34      6.89 o 
   1  10  10       61.42       65.44     11.69 o 
   2  10  10      107.27      118.47     12.65 o 
   3  10  10       82.14       87.98     13.07 o 
   4  10  10      147.88      155.38     14.08 o 
   5  10  10        0.10        0.00      2.25 o 
   6  10  10       36.82       29.66      2.53 o 
   7  10  10       33.18       27.34      7.60 o 
   8  10  10       40.22       38.17      7.87 o 
   0  11  10       15.17       19.25      8.17 o 
   1  11  10       17.06       13.58      7.64 o 
   2  11  10       40.42       32.03      8.68 o 
   3  11  10       94.26       87.37     10.75 o 
   4  11  10        2.44        1.43      2.42 o 
   5  11  10       84.47       72.89      5.23 o 
   6  11  10       34.90       35.71      9.24 o 
   7  11  10       24.02       10.53      6.25 o 
   1  12  10       62.65       77.17     12.91 o 
   2  12  10       93.26      117.61     17.14 o 
   3  12  10        0.85        3.15      6.35 o 
   4  12  10       96.09       93.85     13.02 o 
   5  12  10       53.07       47.35      9.24 o 
   6  12  10       42.34       40.17      9.75 o 
  -3  -9  11        2.22        6.68      3.52 o 
  -2  -9  11        3.10        6.42      3.21 o 
  -1  -9  11       60.62       52.77     10.88 o 
   0  -9  11       31.70       36.17      7.30 o 
   1  -9  11       10.84       13.37      9.21 o 
   2  -9  11       28.41       23.69      7.27 o 
  -4  -8  11       12.06       13.99      3.77 o 
  -3  -8  11       17.61       19.43      3.98 o 
  -2  -8  11       16.04       12.83      2.64 o 
  -1  -8  11      130.32      122.64      8.98 o 
   0  -8  11        6.16        7.26      4.04 o 
   1  -8  11        1.90        4.10      3.76 o 
   2  -8  11        2.21        0.06      5.79 o 
   3  -8  11        8.08        3.30      5.56 o 
  -5  -7  11       52.41       66.50     11.39 o 
  -4  -7  11       92.18       99.42      5.07 o 
  -3  -7  11      100.13       97.40      4.43 o 
  -2  -7  11      247.19      268.60      6.89 o 
  -1  -7  11       18.08       19.57      3.28 o 
   0  -7  11      132.56      118.01      9.39 o 
   1  -7  11      106.03      104.39      9.52 o 
   2  -7  11      132.66      134.17     10.37 o 
   3  -7  11      275.46      319.48     16.70 o 
   4  -7  11       26.88       33.17     10.14 o 
   5  -7  11        1.28       10.53      8.45 o 
  -6  -6  11       35.81       28.44      7.99 o 
  -5  -6  11        1.29        1.97      6.68 o 
  -4  -6  11       35.52       32.87      2.25 o 
  -3  -6  11      337.87      358.22      9.88 o 
  -2  -6  11       83.11       86.09      4.42 o 
  -1  -6  11        0.92        1.01      2.53 o 
   0  -6  11       24.18       29.70      3.37 o 
   1  -6  11       27.59       27.76      5.46 o 
   2  -6  11       58.15       58.21      7.71 o 
   3  -6  11        0.72        0.57      6.12 o 
   4  -6  11       34.52       44.83      8.56 o 
   5  -6  11        1.51        6.83      8.84 o 
   6  -6  11        0.29        3.67      6.74 o 
  -6  -5  11       76.52       72.68     14.24 o 
  -5  -5  11       34.41       36.14     11.69 o 
  -4  -5  11       15.65       12.78      1.44 o 
  -3  -5  11       24.11       24.60      2.64 o 
  -2  -5  11      394.62      371.88      8.89 o 
  -1  -5  11      122.00      118.58      6.31 o 
   0  -5  11        2.87        2.23      3.42 o 
   1  -5  11      236.32      244.17      7.79 o 
   2  -5  11       57.19       65.99      7.42 o 
   3  -5  11       82.83       92.07      8.76 o 
   4  -5  11        6.93        8.37      9.27 o 
   5  -5  11        7.84       12.94     10.29 o 
   6  -5  11       63.69       80.53     11.47 o 
  -6  -4  11        3.98        6.45      9.20 o 
  -5  -4  11       26.31       28.95     10.35 o 
  -4  -4  11       82.86       84.59     12.85 o 
  -3  -4  11        4.48        3.37      2.49 o 
  -2  -4  11        3.65        2.84      2.64 o 
  -1  -4  11       33.83       23.06      3.11 o 
   0  -4  11       90.45       98.64      5.96 o 
   1  -4  11     1306.18     1375.52     27.85 o 
   2  -4  11      191.46      202.07      8.25 o 
   3  -4  11       52.05       42.43      4.56 o 
   4  -4  11       56.15       60.97      7.01 o 
   5  -4  11      150.20      175.30     14.53 o 
   6  -4  11      214.11      257.55     15.93 o 
  -7  -3  11      103.24       95.33     13.53 o 
  -6  -3  11      102.53      104.95     11.63 o 
  -5  -3  11       77.24       92.71     11.77 o 
  -4  -3  11       12.18        7.58     11.85 o 
  -3  -3  11        0.77        1.58      2.24 o 
  -2  -3  11      244.41      238.77      7.50 o 
  -1  -3  11       19.11       26.23      3.05 o 
   0  -3  11      177.67      185.10      8.79 o 
   1  -3  11        0.01        3.26      2.84 o 
   2  -3  11        2.43        7.94      3.99 o 
   3  -3  11       31.99       22.20      3.45 o 
   4  -3  11       29.16       23.90      3.97 o 
   5  -3  11       61.78       60.94      6.47 o 
   6  -3  11        8.75       11.79      4.75 o 
   7  -3  11       33.94       55.05      9.52 o 
   8  -3  11        0.00        0.00      6.01 o 
  -7  -2  11       18.90       20.30      7.89 o 
  -6  -2  11       14.71       15.01      7.35 o 
  -5  -2  11        7.15       15.32     12.01 o 
  -4  -2  11      413.67      457.84     27.22 o 
  -3  -2  11        0.47        3.21      1.80 o 
  -2  -2  11       15.48       13.34      2.37 o 
  -1  -2  11      604.25      575.68      9.15 o 
   0  -2  11      132.05      135.68      4.72 o 
   1  -2  11      248.52      267.45      6.33 o 
   2  -2  11       91.20       98.37      5.19 o 
   3  -2  11      174.21      146.06      5.48 o 
   4  -2  11      947.86      936.24     23.99 o 
   5  -2  11      148.40      148.75      8.98 o 
   6  -2  11       22.56       18.83      4.86 o 
   7  -2  11        0.59        4.19      3.70 o 
   8  -2  11      100.28       93.78     11.07 o 
  -7  -1  11        3.24        2.12      6.32 o 
  -6  -1  11        0.68        7.50      6.95 o 
  -5  -1  11       63.04       67.48     19.55 o 
  -4  -1  11        0.03        3.04      8.45 o 
  -3  -1  11       16.16       17.70      2.61 o 
  -2  -1  11        3.99       10.85      2.30 o 
  -1  -1  11      124.44      133.92      4.21 o 
   0  -1  11       56.97       83.58      4.25 o 
   1  -1  11       12.28       11.39      2.41 o 
   2  -1  11       98.23      107.37      5.07 o 
   3  -1  11      121.04      136.76      4.81 o 
   4  -1  11      428.08      405.61      9.03 o 
   5  -1  11       19.77       11.72      2.28 o 
   6  -1  11       68.69       70.62      7.44 o 
   7  -1  11       84.02       94.24      7.07 o 
   8  -1  11       17.44       22.62     10.27 o 
   9  -1  11        3.89        6.05      6.12 o 
  -7   0  11        1.88        8.58      6.67 o 
  -6   0  11       87.66       91.42     10.51 o 
  -5   0  11       21.02       25.92      7.08 o 
  -4   0  11       97.79      103.39      7.01 o 
  -3   0  11       17.95       26.95      2.18 o 
  -2   0  11       43.78       37.06      2.89 o 
  -1   0  11      687.83      717.58     10.33 o 
   0   0  11      417.43      411.14      8.14 o 
   1   0  11       51.17       45.54      3.62 o 
   2   0  11        3.16        4.47      3.10 o 
   3   0  11       13.54       15.10      2.84 o 
   4   0  11       62.08       60.20      4.38 o 
   5   0  11      310.64      315.39      7.23 o 
   6   0  11      111.18      100.85     10.81 o 
   7   0  11       33.76       34.06      4.26 o 
   8   0  11       30.44       22.60     11.97 o 
   9   0  11        2.38        7.60      5.86 o 
  -6   1  11      238.16      276.35     15.96 o 
  -5   1  11       71.40       59.52      3.47 o 
  -4   1  11       14.75       14.38      2.05 o 
  -3   1  11      230.79      217.20      7.68 o 
  -2   1  11       92.97       88.69      4.18 o 
  -1   1  11      735.15      778.37     13.88 o 
   0   1  11      149.26      126.58      4.44 o 
   1   1  11        3.37        4.12      2.73 o 
   2   1  11      276.90      291.50      5.62 o 
   3   1  11       59.48       80.64      4.05 o 
   4   1  11      443.76      412.44      7.33 o 
   5   1  11       47.53       44.23      3.95 o 
   6   1  11        0.20        2.94      2.89 o 
   7   1  11       79.33       75.08      5.05 o 
   8   1  11       19.32       15.37      2.83 o 
   9   1  11        9.79       11.13      7.03 o 
  -6   2  11        0.12        4.17      6.94 o 
  -5   2  11       10.20        6.44      1.59 o 
  -4   2  11        0.40        1.93      1.77 o 
  -3   2  11       32.62       32.36      3.09 o 
  -2   2  11     1170.60     1193.42     22.28 o 
  -1   2  11       71.92       89.31      6.23 o 
   0   2  11      372.96      409.56     11.00 o 
   1   2  11       14.17       10.54      2.71 o 
   2   2  11      266.70      309.53      6.10 o 
   3   2  11      895.98      919.11     10.36 o 
   4   2  11       10.12        8.89      2.17 o 
   5   2  11      490.69      508.89      9.64 o 
   6   2  11        7.42        9.03      2.48 o 
   7   2  11       44.29       48.46      3.74 o 
   8   2  11       26.25       28.68      2.52 o 
   9   2  11       36.83       39.39     12.04 o 
  -6   3  11       21.85       26.85      8.77 o 
  -5   3  11       23.01       18.62      3.73 o 
  -4   3  11        0.09        2.50      2.23 o 
  -3   3  11      550.75      571.78     11.82 o 
  -2   3  11      444.49      478.44     11.06 o 
  -1   3  11       39.05       38.54      4.67 o 
   0   3  11        1.77        4.44      3.72 o 
   1   3  11      121.80      122.87      5.96 o 
   2   3  11     1032.95     1042.64     13.36 o 
   3   3  11      675.02      608.53     11.06 o 
   4   3  11       11.11        7.49      2.38 o 
   5   3  11       10.07        7.42      2.21 o 
   6   3  11        6.14        7.35      2.23 o 
   7   3  11       10.59       12.57      5.67 o 
   8   3  11        0.18        2.17      5.29 o 
   9   3  11        2.68        6.13      4.90 o 
  10   3  11       25.96       37.43     21.55 o 
  -6   4  11        1.51        0.00      6.64 o 
  -5   4  11       20.02       17.00      3.82 o 
  -4   4  11       92.52      107.75      4.72 o 
  -3   4  11      173.69      188.14      7.65 o 
  -2   4  11        4.86        4.21      3.07 o 
  -1   4  11       57.68       69.97      4.85 o 
   0   4  11       19.35       17.00      4.21 o 
   1   4  11      275.56      261.30      8.77 o 
   2   4  11       17.24       16.26      3.89 o 
   3   4  11       37.96       38.90      4.15 o 
   4   4  11        9.06        7.93      3.75 o 
   5   4  11        7.13        4.03      2.93 o 
   6   4  11       51.69       52.14      6.05 o 
   7   4  11        0.60        0.27      5.09 o 
   8   4  11       30.44       34.61      8.17 o 
   9   4  11        1.57        3.25      4.59 o 
  10   4  11        3.81        5.25      4.02 o 
  -5   5  11       34.89       32.77      5.47 o 
  -4   5  11      126.60      115.30      5.34 o 
  -3   5  11        9.29        7.24      3.37 o 
  -2   5  11       27.23       30.90      4.08 o 
  -1   5  11       41.14       36.34      4.38 o 
   0   5  11       55.57       82.38      6.15 o 
   1   5  11      924.00      937.02     18.03 o 
   2   5  11       19.26       15.47      3.67 o 
   3   5  11       56.31       58.14      5.15 o 
   4   5  11        0.00        3.04      3.84 o 
   5   5  11      434.52      442.11     14.33 o 
   6   5  11      702.79      751.79     27.30 o 
   7   5  11        1.65        4.20      5.12 o 
   8   5  11        0.01        0.00      5.23 o 
   9   5  11       19.23       12.83      5.76 o 
  10   5  11        0.65        5.19      4.30 o 
  -5   6  11       90.89       84.54     10.30 o 
  -4   6  11       39.50       43.73      5.46 o 
  -3   6  11        5.13        8.43      3.63 o 
  -2   6  11        5.19        7.83      3.62 o 
  -1   6  11      105.35       96.76      5.54 o 
   0   6  11      621.99      614.85     19.42 o 
   1   6  11      270.28      268.29      9.07 o 
   2   6  11       10.75       14.88      3.85 o 
   3   6  11       45.12       62.14      4.89 o 
   4   6  11        0.14        2.14      2.96 o 
   5   6  11       32.71       27.98      5.00 o 
   6   6  11        1.92        1.61      3.57 o 
   7   6  11        7.26        3.12      5.40 o 
   8   6  11       94.50      104.04      9.94 o 
   9   6  11        2.43        3.50      4.47 o 
  -4   7  11       12.57        8.78      4.37 o 
  -3   7  11        7.70        5.56      4.48 o 
  -2   7  11        4.04       12.30      6.77 o 
  -1   7  11      146.84      175.03      7.69 o 
   0   7  11       71.37       65.26      5.01 o 
   1   7  11      318.96      321.73     13.43 o 
   2   7  11        6.57        1.82      4.22 o 
   3   7  11      116.47      133.80      5.84 o 
   4   7  11      362.88      355.51     27.89 o 
   5   7  11        0.52        4.68      3.11 o 
   6   7  11       12.12       10.48      1.41 o 
   7   7  11        5.10        4.24      5.29 o 
   8   7  11        9.40       16.78      8.23 o 
   9   7  11       14.75       17.70      5.81 o 
  -3   8  11       19.14       13.66      3.75 o 
  -2   8  11      193.95      192.43     10.50 o 
  -1   8  11      129.68      142.28     13.22 o 
   0   8  11       24.91       20.08      7.62 o 
   1   8  11        3.96        3.20      6.68 o 
   2   8  11       17.32       12.59      4.12 o 
   3   8  11       61.23       68.69      6.45 o 
   4   8  11       63.27       73.70      5.29 o 
   5   8  11       82.30       83.39      5.53 o 
   6   8  11       57.80       64.86      3.88 o 
   7   8  11        6.18        9.71      4.62 o 
   8   8  11       46.00       50.66      9.20 o 
   9   8  11       67.88       80.54     10.90 o 
  -1   9  11       17.54       19.13      6.57 o 
   0   9  11        5.90        9.84      8.03 o 
   1   9  11        9.34        5.46      7.41 o 
   2   9  11        3.72        2.95      6.64 o 
   3   9  11       54.91       74.11     10.49 o 
   4   9  11       41.32       45.30      5.15 o 
   5   9  11       75.10       64.52      8.27 o 
   6   9  11       39.92       43.29      2.80 o 
   7   9  11        0.72        0.19      5.84 o 
   8   9  11       14.77       12.51      6.95 o 
   9   9  11        6.56        7.23      6.20 o 
  -1  10  11        0.16        7.72      9.49 o 
   0  10  11       15.11        9.39      9.07 o 
   1  10  11        8.31       11.27      7.61 o 
   2  10  11      189.59      191.90     14.39 o 
   3  10  11       26.71       27.61      8.85 o 
   4  10  11        8.47       13.77      6.07 o 
   5  10  11        1.61        2.33      1.62 o 
   6  10  11       62.33       67.69      4.34 o 
   7  10  11      143.14      149.76     12.69 o 
   8  10  11       40.07       27.64      7.35 o 
   0  11  11        7.79        9.45      9.49 o 
   1  11  11       30.28       31.02      9.91 o 
   2  11  11       68.05       62.29     10.13 o 
   3  11  11       43.50       54.86      9.79 o 
   4  11  11      134.91      142.06     11.15 o 
   5  11  11       11.53       17.81      9.64 o 
   6  11  11      116.47      120.30      5.34 o 
   7  11  11      133.14      143.62     17.07 o 
   2  12  11        8.97        5.67      6.09 o 
   3  12  11        8.33        5.66      7.35 o 
   4  12  11        4.20       11.03      8.99 o 
  -2  -9  12      100.42      106.77     12.39 o 
  -1  -9  12        3.63        3.31      3.46 o 
   0  -9  12        0.05        5.39      3.73 o 
  -4  -8  12       20.05       23.18      6.98 o 
  -3  -8  12      104.66      100.29      8.69 o 
  -2  -8  12        0.01        0.50      3.33 o 
  -1  -8  12       29.79       38.91      6.89 o 
   0  -8  12      143.15      147.24     16.38 o 
   1  -8  12       13.06        7.64      4.26 o 
   2  -8  12        0.00        6.18      6.64 o 
   3  -8  12       12.04       13.31      8.49 o 
  -5  -7  12        0.92        4.14      7.17 o 
  -4  -7  12       29.43       26.11      8.08 o 
  -3  -7  12       15.97       12.57      3.97 o 
  -2  -7  12        0.08        1.31      2.62 o 
  -1  -7  12      114.24      113.50      8.25 o 
   0  -7  12        5.80        7.02      3.88 o 
   1  -7  12      194.71      197.15     14.83 o 
   2  -7  12       79.85       89.43      9.17 o 
   3  -7  12       18.57        9.18      4.92 o 
   4  -7  12       47.02       57.95     13.04 o 
  -5  -6  12       75.27       75.62     12.64 o 
  -4  -6  12       62.20       61.09      4.12 o 
  -3  -6  12       54.25       60.11      3.53 o 
  -2  -6  12       95.51       87.41      4.23 o 
  -1  -6  12       97.52      101.70      4.95 o 
   0  -6  12      209.18      196.30      7.80 o 
   1  -6  12      147.71      136.80     10.65 o 
   2  -6  12      161.18      171.26     12.38 o 
   3  -6  12      137.00      158.74      8.93 o 
   4  -6  12       28.02       31.50      7.09 o 
   5  -6  12       52.17       64.42     10.54 o 
  -6  -5  12       18.51       25.78      9.29 o 
  -5  -5  12       42.31       48.73     12.64 o 
  -4  -5  12       10.31        6.09      1.19 o 
  -3  -5  12       40.14       42.67      2.71 o 
  -2  -5  12       40.14       41.68      3.58 o 
  -1  -5  12       73.31       61.42      4.45 o 
   0  -5  12       86.37       95.00      5.72 o 
   1  -5  12       18.00       21.18      3.50 o 
   2  -5  12        6.12        7.01      4.50 o 
   3  -5  12        6.62        9.21      4.26 o 
   4  -5  12        5.54        2.33      6.65 o 
   5  -5  12        0.62        8.80      7.01 o 
   6  -5  12       33.69       41.09     10.11 o 
  -6  -4  12      120.06      123.51     16.22 o 
  -5  -4  12       36.59       37.39      8.85 o 
  -4  -4  12      238.99      286.62     18.09 o 
  -3  -4  12        2.11        5.13      2.18 o 
  -2  -4  12      126.51      111.74      6.58 o 
  -1  -4  12      537.91      487.85     28.74 o 
   0  -4  12       42.34       27.81      4.81 o 
   1  -4  12       20.31       20.28      3.71 o 
   2  -4  12       77.19       93.00      7.03 o 
   3  -4  12       65.68       70.14      9.66 o 
   4  -4  12      132.84      143.60     11.29 o 
   5  -4  12       25.31       26.13      8.58 o 
   6  -4  12       58.24       66.32     11.80 o 
   7  -4  12       29.79       53.95     11.47 o 
  -6  -3  12        5.24        5.88      7.13 o 
  -5  -3  12      154.68      160.41     13.66 o 
  -4  -3  12        6.64        7.39     12.21 o 
  -3  -3  12        0.99        2.64      2.29 o 
  -2  -3  12       27.06       28.07      3.01 o 
  -1  -3  12        0.83        2.75      2.41 o 
   0  -3  12       63.27       46.27      4.61 o 
   1  -3  12      347.04      356.08      8.28 o 
   2  -3  12      208.73      218.24      8.19 o 
   3  -3  12        2.33        2.44      3.03 o 
   4  -3  12       11.38        5.97      2.50 o 
   5  -3  12       17.43       19.62      4.48 o 
   6  -3  12      231.30      272.93     16.09 o 
   7  -3  12       71.55       98.25     14.72 o 
  -6  -2  12      230.67      240.03     14.78 o 
  -5  -2  12       39.34       37.59      9.73 o 
  -4  -2  12        0.14        3.18      8.75 o 
  -3  -2  12      339.70      334.70      7.20 o 
  -2  -2  12      168.49      180.16      4.67 o 
  -1  -2  12      500.07      501.83     11.86 o 
   0  -2  12      134.02      135.96      4.88 o 
   1  -2  12       81.40       64.67      5.36 o 
   2  -2  12        8.06        8.67      3.09 o 
   3  -2  12       56.25       57.66      4.88 o 
   4  -2  12       33.21       27.97      5.00 o 
   5  -2  12       12.65       11.59      2.97 o 
   6  -2  12       22.26       23.83      4.22 o 
   8  -2  12       13.61       10.30      8.32 o 
  -6  -1  12      157.99      155.39     24.45 o 
  -5  -1  12       93.70       96.71     11.59 o 
  -4  -1  12      109.46      116.38     11.95 o 
  -3  -1  12      299.55      303.09      6.56 o 
  -2  -1  12       72.33       71.30      4.90 o 
  -1  -1  12        0.02        3.68      3.04 o 
   0  -1  12      140.60      144.83      4.58 o 
   1  -1  12       18.40       11.92      2.91 o 
   2  -1  12      261.85      239.59      6.32 o 
   3  -1  12       40.01       31.78      3.10 o 
   4  -1  12      167.23      151.40      6.19 o 
   5  -1  12      164.25      167.35     11.14 o 
   6  -1  12       14.18        7.36      4.10 o 
   7  -1  12       11.01       11.25      3.00 o 
   8  -1  12       23.02       16.82      7.28 o 
  -6   0  12        0.67        4.76      7.63 o 
  -5   0  12       10.21        8.46      8.00 o 
  -4   0  12        3.18        5.94      1.32 o 
  -3   0  12      136.51      160.82      4.77 o 
  -2   0  12      400.82      400.96     11.73 o 
  -1   0  12        5.19        7.73      2.97 o 
   0   0  12       92.00       89.19      4.35 o 
   1   0  12        6.27        5.34      3.19 o 
   2   0  12        7.64        8.59      3.29 o 
   3   0  12       54.87       61.40      4.21 o 
   4   0  12      817.09      809.44     15.66 o 
   5   0  12      106.10       95.00      7.07 o 
   6   0  12       49.46       47.40      5.48 o 
   7   0  12        8.69        8.62      5.43 o 
   8   0  12        8.45       11.33      7.32 o 
   9   0  12       24.68       11.83      7.46 o 
  -6   1  12        2.50        0.76      7.31 o 
  -5   1  12       78.88       85.72     11.20 o 
  -4   1  12        2.63        4.49      1.64 o 
  -3   1  12      449.40      490.66      9.93 o 
  -2   1  12       51.24       54.07      3.47 o 
  -1   1  12        2.38        7.31      2.88 o 
   0   1  12      673.82      654.63      9.49 o 
   1   1  12      215.18      232.20      5.62 o 
   2   1  12       92.72       74.28      4.55 o 
   3   1  12       16.19       13.24      2.92 o 
   4   1  12      315.40      323.48      7.75 o 
   5   1  12      581.68      598.35     15.79 o 
   6   1  12      148.24      145.56     13.07 o 
   7   1  12        2.10        4.61      3.38 o 
   8   1  12        1.34        1.07      3.60 o 
   9   1  12       21.40       22.04     13.23 o 
  -6   2  12       23.12       22.53      8.16 o 
  -5   2  12       26.46       21.44      6.78 o 
  -4   2  12       50.00       55.47      3.95 o 
  -3   2  12        1.92        4.02      2.44 o 
  -2   2  12        0.36        0.00      2.69 o 
  -1   2  12     1417.28     1497.70     28.19 o 
   0   2  12      595.36      582.59      9.89 o 
   1   2  12      177.43      166.95      5.29 o 
   2   2  12      328.12      286.61      6.56 o 
   3   2  12       42.42       44.89      3.82 o 
   4   2  12      580.87      576.16     11.12 o 
   5   2  12        0.24        3.76      2.48 o 
   6   2  12       11.45       11.80      2.25 o 
   7   2  12        7.13        7.82      3.95 o 
   9   2  12       10.48        9.22      4.03 o 
  -5   3  12       71.42       68.89      5.39 o 
  -4   3  12       17.47       13.41      2.37 o 
  -3   3  12        0.75        1.59      2.47 o 
  -2   3  12      135.03      137.43      5.73 o 
  -1   3  12      148.46      143.23      5.54 o 
   0   3  12      343.18      330.93      9.37 o 
   1   3  12      207.64      205.52     11.67 o 
   2   3  12       33.05       35.37      4.28 o 
   3   3  12      197.37      191.87      4.91 o 
   4   3  12      211.02      212.56      5.80 o 
   5   3  12      239.65      222.73      4.80 o 
   6   3  12      233.14      252.81      8.67 o 
   7   3  12       68.07       71.65      3.65 o 
   8   3  12       24.30       21.12      7.19 o 
   9   3  12        0.20        0.49      4.57 o 
  -5   4  12       61.71       59.43      5.32 o 
  -4   4  12       42.83       51.45      4.12 o 
  -3   4  12      320.93      339.29     11.10 o 
  -2   4  12      267.41      264.57      7.57 o 
  -1   4  12       29.63       21.39      4.14 o 
   0   4  12       98.79       98.78      5.62 o 
   1   4  12      351.46      371.32     10.04 o 
   2   4  12      725.22      779.51     12.94 o 
   3   4  12      211.86      239.65      7.29 o 
   4   4  12       25.60       17.27      3.45 o 
   5   4  12        1.11        3.32      3.30 o 
   6   4  12       35.08       33.99      5.06 o 
   7   4  12       35.82       36.15      7.53 o 
   8   4  12       29.49       18.42      4.91 o 
   9   4  12        0.22        1.52      4.71 o 
  -5   5  12        0.44        4.15      3.06 o 
  -4   5  12       24.17       16.39      2.84 o 
  -3   5  12      129.12      115.14      6.01 o 
  -2   5  12       16.38       17.66      3.06 o 
  -1   5  12       96.27      107.05      5.67 o 
   0   5  12      111.26      117.17      6.02 o 
   1   5  12        6.05        4.13      4.75 o 
   2   5  12      336.88      323.81      9.46 o 
   3   5  12        6.88        7.92      4.33 o 
   4   5  12       72.52       70.69      4.49 o 
   5   5  12        0.02        0.60      2.39 o 
   6   5  12        4.22        5.25      2.01 o 
   7   5  12        5.05        4.62      4.84 o 
   8   5  12       73.81       63.33      8.39 o 
   9   5  12       23.46       22.87      7.38 o 
  -4   6  12       39.28       42.21     13.01 o 
  -3   6  12        7.31       10.28      3.40 o 
  -2   6  12       78.43       72.02      5.44 o 
  -1   6  12      489.70      532.36     17.88 o 
   0   6  12      405.10      422.20     10.88 o 
   1   6  12      547.20      618.57     19.30 o 
   2   6  12       15.44        8.17      4.27 o 
   3   6  12      104.91      114.61      5.62 o 
   4   6  12      114.95      121.85      5.95 o 
   5   6  12       91.14       95.38      6.04 o 
   6   6  12      102.10      127.42      6.03 o 
   7   6  12        7.71        2.95      5.06 o 
   8   6  12        9.04        8.52      5.69 o 
   9   6  12        3.51       11.08      5.37 o 
  -4   7  12       42.45       42.69      6.39 o 
  -3   7  12        4.55        8.39      5.83 o 
  -2   7  12        0.46        0.00      4.31 o 
  -1   7  12      128.34      130.43      8.51 o 
   0   7  12      289.39      299.46     13.93 o 
   1   7  12       73.71       59.79      5.83 o 
   2   7  12       32.17       31.00      6.13 o 
   3   7  12       16.14       17.55      5.27 o 
   4   7  12       72.83       78.72      5.41 o 
   5   7  12       91.99       90.07      5.66 o 
   6   7  12      125.38      122.86      3.87 o 
   7   7  12       12.13       21.52      7.26 o 
   8   7  12       33.08       28.46      8.14 o 
   9   7  12       27.11       34.79      8.05 o 
  -3   8  12       53.86       65.39      7.63 o 
  -2   8  12        8.46        8.37      5.05 o 
  -1   8  12       32.60       29.19      5.85 o 
   0   8  12       81.95       87.08      7.75 o 
   1   8  12       15.58       19.51      4.81 o 
   2   8  12      120.99      124.75      8.99 o 
   3   8  12        6.60        7.11      4.47 o 
   4   8  12       17.68       31.08      4.15 o 
   5   8  12        0.86        1.71      2.37 o 
   6   8  12       34.39       33.69      4.92 o 
   7   8  12       70.62       84.68     10.49 o 
   8   8  12        5.24       16.56      7.27 o 
   9   8  12       33.77       37.10      8.74 o 
  -2   9  12        8.25       10.60      6.08 o 
  -1   9  12       43.51       37.02      6.23 o 
   0   9  12        0.97        6.80      5.70 o 
   1   9  12      123.71      141.09      8.86 o 
   2   9  12       24.97       30.52      6.21 o 
   3   9  12      102.08      106.33      6.93 o 
   4   9  12      529.57      545.89     30.04 o 
   5   9  12      100.01      110.80      5.62 o 
   6   9  12        3.77        2.61      0.75 o 
   7   9  12        4.95        6.72      6.33 o 
   8   9  12       66.47       59.99      9.31 o 
  -1  10  12       19.39       13.63      9.04 o 
   0  10  12        0.01        2.84      6.22 o 
   1  10  12        7.10        9.05      6.35 o 
   2  10  12        4.78        1.90      6.42 o 
   3  10  12      137.32      147.59      8.16 o 
   4  10  12        3.77        5.38      3.38 o 
   5  10  12       23.34       16.24      3.55 o 
   6  10  12        0.36        1.98      2.51 o 
   7  10  12        1.42        0.09      8.65 o 
   8  10  12       41.69       45.93      7.45 o 
   1  11  12       12.51       16.64      9.59 o 
   2  11  12        4.41        7.06      6.78 o 
   3  11  12        8.18        6.99      7.15 o 
   4  11  12       41.74       42.91      5.10 o 
   5  11  12        5.77        8.20      3.51 o 
   6  11  12        6.34        5.75      2.76 o 
   7  11  12       52.26       62.06      9.21 o 
   4  12  12        0.04        2.74      6.77 o 
  -2  -8  13      125.42      137.33     10.90 o 
  -1  -8  13        4.56        8.77      4.31 o 
   0  -8  13        0.17        1.74      3.63 o 
   1  -8  13        0.34        3.50      4.57 o 
   2  -8  13       15.11       18.81      7.32 o 
  -4  -7  13       30.71       28.59      8.56 o 
  -3  -7  13        6.03        7.74      3.97 o 
  -2  -7  13       10.51       14.05      2.72 o 
  -1  -7  13        4.03        6.07      4.21 o 
   0  -7  13      108.24      107.46      8.65 o 
   1  -7  13       47.29       52.96      8.02 o 
   2  -7  13        6.20        5.70      5.20 o 
   3  -7  13        7.29       12.20      6.19 o 
  -4  -6  13       14.41       19.02      8.51 o 
  -3  -6  13        3.73        5.19      3.33 o 
  -2  -6  13       86.91       92.94      4.49 o 
  -1  -6  13       12.91       12.06      2.70 o 
   0  -6  13        4.36        4.48      4.16 o 
   1  -6  13       77.08       84.90      9.89 o 
   2  -6  13      141.17      162.17     23.35 o 
   3  -6  13        0.14        1.38      3.32 o 
   4  -6  13        0.30        4.35      6.56 o 
   5  -6  13        1.12        1.00      6.44 o 
  -5  -5  13        0.28        2.83      7.91 o 
  -4  -5  13       86.87       73.97     12.02 o 
  -3  -5  13       46.37       40.16      2.86 o 
  -2  -5  13        0.06        1.30      1.85 o 
  -1  -5  13       48.73       56.33      4.03 o 
   0  -5  13        9.66        8.47      2.76 o 
   1  -5  13      408.56      401.33     16.07 o 
   2  -5  13       78.66       89.96      9.21 o 
   3  -5  13       14.15       18.52      4.92 o 
   4  -5  13       52.98       51.57      9.31 o 
   5  -5  13        5.74        5.86      6.72 o 
   6  -5  13       42.05       45.53     12.03 o 
  -5  -4  13       16.56       19.84      9.05 o 
  -4  -4  13       72.52       80.44     14.08 o 
  -3  -4  13      260.49      269.43      8.03 o 
  -2  -4  13        3.91        3.16      2.72 o 
  -1  -4  13        3.03        3.11      2.85 o 
   0  -4  13        2.23        1.74      2.55 o 
   1  -4  13       53.95       56.45      4.44 o 
   2  -4  13      102.47      106.12      9.55 o 
   3  -4  13       38.70       45.58      8.19 o 
   4  -4  13       22.57       23.20      6.90 o 
   5  -4  13        0.05        3.47      6.83 o 
   6  -4  13        1.92        4.15      7.27 o 
  -6  -3  13       20.35       12.77      5.83 o 
  -5  -3  13        1.45        3.08      7.05 o 
  -4  -3  13      549.88      639.57     22.85 o 
  -3  -3  13      219.88      223.62      6.59 o 
  -2  -3  13       16.83       12.53      2.34 o 
  -1  -3  13      390.40      382.32      9.45 o 
   0  -3  13       42.85       55.24      5.35 o 
   1  -3  13      288.21      268.61      9.79 o 
   2  -3  13       32.87       28.47      4.01 o 
   3  -3  13       84.65       83.14      7.08 o 
   4  -3  13      247.90      244.68     13.80 o 
   5  -3  13        5.00       14.15      9.00 o 
   6  -3  13        0.43        0.63      6.61 o 
   7  -3  13        2.24        3.44      7.05 o 
  -6  -2  13        7.05       10.38      9.98 o 
  -5  -2  13       76.87       80.07     11.67 o 
  -4  -2  13       30.94       26.62      9.30 o 
  -3  -2  13        4.42        4.50      2.87 o 
  -2  -2  13       30.24       28.56      2.79 o 
  -1  -2  13       17.03       13.05      2.78 o 
   0  -2  13      128.32      137.83      6.02 o 
   1  -2  13      197.79      184.72      6.53 o 
   2  -2  13      150.20      159.11      7.33 o 
   3  -2  13        0.91        5.20      2.98 o 
   4  -2  13       78.39       64.33      6.86 o 
   5  -2  13        7.60        6.20      2.96 o 
   6  -2  13        4.34        6.09      3.29 o 
   7  -2  13      156.60      177.23     12.83 o 
   8  -2  13       18.00       19.23      7.41 o 
  -6  -1  13      178.71      192.11     21.09 o 
  -5  -1  13      500.02      527.72     19.92 o 
  -4  -1  13       13.28       10.54      8.92 o 
  -3  -1  13        0.46        2.49      1.62 o 
  -2  -1  13       22.56       17.80      3.16 o 
  -1  -1  13      556.45      625.69     24.69 o 
   0  -1  13      767.70      779.22     14.71 o 
   1  -1  13       25.77       25.47      3.43 o 
   2  -1  13       18.14       23.57      3.45 o 
   3  -1  13      136.14      129.05      5.90 o 
   4  -1  13      276.62      273.37     11.30 o 
   5  -1  13      146.96      144.70      8.36 o 
   6  -1  13        2.09        3.94      2.95 o 
   7  -1  13        8.73       11.39      5.29 o 
   8  -1  13       14.14       22.07      8.62 o 
  -6   0  13      162.72      153.20     18.07 o 
  -5   0  13       97.34       95.27     11.90 o 
  -4   0  13        0.95        0.66      1.21 o 
  -3   0  13        3.91        6.71      2.02 o 
  -2   0  13      359.87      352.67      8.14 o 
  -1   0  13     1559.80     1643.58     48.32 o 
   0   0  13      116.34      102.02      4.31 o 
   1   0  13       20.79       24.29      3.14 o 
   2   0  13      729.77      756.46     13.84 o 
   3   0  13        0.53        2.54      3.15 o 
   4   0  13        4.38        8.18      2.87 o 
   5   0  13      442.58      433.81     11.36 o 
   6   0  13       40.17       43.92      8.74 o 
   7   0  13       42.49       51.80      5.56 o 
   8   0  13       18.63       19.77      7.27 o 
  -5   1  13       61.61       51.38      8.74 o 
  -4   1  13       30.27       28.97      2.13 o 
  -3   1  13       65.67       59.92      3.44 o 
  -2   1  13      316.76      325.44     10.14 o 
  -1   1  13       11.19       12.71      3.13 o 
   0   1  13      772.20      755.96     17.08 o 
   1   1  13      150.89      129.05      4.78 o 
   2   1  13       31.85       18.47      3.24 o 
   3   1  13        1.21        5.87      3.86 o 
   4   1  13       18.81       16.91      3.04 o 
   5   1  13       40.99       39.34      3.40 o 
   6   1  13       81.60       72.03      4.94 o 
   7   1  13       19.68       18.34      3.04 o 
   8   1  13        1.02        5.90      2.51 o 
   9   1  13       10.38       12.56      6.35 o 
  -5   2  13       35.79       27.49      9.35 o 
  -4   2  13      136.91      142.35      3.97 o 
  -3   2  13      451.45      477.12     13.64 o 
  -2   2  13      174.91      192.29      6.14 o 
  -1   2  13       42.94       35.21      3.87 o 
   0   2  13      201.71      195.75      5.99 o 
   1   2  13       23.14       18.63      3.08 o 
   2   2  13      241.29      223.34      6.51 o 
   3   2  13       27.86       14.30      2.46 o 
   4   2  13       37.78       40.96      3.52 o 
   5   2  13      256.64      252.96     12.15 o 
   6   2  13      124.69      128.30      6.47 o 
   7   2  13       13.57        9.96      2.66 o 
   8   2  13       13.70       20.36      6.68 o 
   9   2  13       31.76       28.26     13.28 o 
  -5   3  13       33.75       30.05      8.88 o 
  -4   3  13       39.56       37.07      4.14 o 
  -3   3  13      139.87      142.69      5.67 o 
  -2   3  13        9.90        7.27      2.74 o 
  -1   3  13       11.21        9.92      3.29 o 
   0   3  13      253.96      267.16      8.38 o 
   1   3  13       33.64       52.04      4.66 o 
   2   3  13      268.66      250.16      8.17 o 
   3   3  13      106.45      101.63      4.22 o 
   4   3  13      238.93      215.27      5.27 o 
   5   3  13      241.67      241.31      6.73 o 
   6   3  13       12.73       14.34      2.29 o 
   7   3  13        0.00        0.38      1.18 o 
   8   3  13       10.74       16.75      7.64 o 
   9   3  13        4.70        9.24      7.21 o 
  -5   4  13        1.46        9.16      7.72 o 
  -4   4  13       14.75       14.64      4.19 o 
  -3   4  13       42.76       45.62      3.88 o 
  -2   4  13        1.44        2.21      2.99 o 
  -1   4  13        0.45        3.44      2.84 o 
   0   4  13      331.40      335.26     11.62 o 
   1   4  13      641.90      665.58     24.32 o 
   2   4  13      293.97      274.32      8.50 o 
   3   4  13      118.72      126.55      6.13 o 
   4   4  13       45.24       48.47      4.68 o 
   5   4  13       73.37       68.23      4.93 o 
   6   4  13      191.84      218.60      9.46 o 
   7   4  13       56.76       68.76      9.03 o 
   8   4  13       46.72       44.13      8.79 o 
   9   4  13        7.15        4.83      6.71 o 
  -4   5  13        6.43        9.83      6.03 o 
  -3   5  13       43.36       39.92      3.99 o 
  -2   5  13       64.68       73.58      5.18 o 
  -1   5  13       65.61       68.56      5.16 o 
   0   5  13      609.12      609.32     13.36 o 
   1   5  13      312.17      295.46      8.89 o 
   2   5  13      340.16      343.71     12.06 o 
   3   5  13      172.61      176.90      6.72 o 
   4   5  13        4.93        1.69      2.90 o 
   5   5  13      268.21      255.75      8.60 o 
   6   5  13      118.39      115.74      6.80 o 
   7   5  13      100.07      101.48     10.37 o 
   8   5  13       46.06       54.10      8.34 o 
   9   5  13        4.90        5.86      4.76 o 
  -4   6  13        2.74        3.82      4.53 o 
  -3   6  13       24.09       15.34      3.03 o 
  -2   6  13       41.66       33.57      3.89 o 
  -1   6  13       47.81       49.26      4.82 o 
   0   6  13      234.98      207.62      8.62 o 
   1   6  13      178.88      168.21      6.46 o 
   2   6  13      179.40      177.50      6.98 o 
   3   6  13       11.04        9.06      4.56 o 
   4   6  13      334.21      351.25     14.09 o 
   5   6  13      258.04      213.17      7.81 o 
   6   6  13        5.59        1.57      2.91 o 
   7   6  13       15.40       17.47      7.28 o 
   8   6  13       63.06       66.54      9.30 o 
   9   6  13       63.83       71.98     11.71 o 
  -3   7  13        5.84        5.44      3.91 o 
  -2   7  13       28.39       21.16      4.67 o 
  -1   7  13      240.80      228.07      9.60 o 
   0   7  13       78.89       83.11      7.51 o 
   1   7  13        6.72        8.57      4.98 o 
   2   7  13        9.34       13.26      6.73 o 
   3   7  13      313.63      277.36     12.57 o 
   4   7  13      594.34      573.06     24.81 o 
   5   7  13      171.45      175.79      8.41 o 
   6   7  13      110.66      128.74      4.74 o 
   7   7  13       54.96       55.36      8.65 o 
   8   7  13       45.37       59.56      8.97 o 
   9   7  13       30.41       38.81      7.71 o 
  -2   8  13       38.00       39.27      6.30 o 
  -1   8  13        3.27        4.36      4.43 o 
   0   8  13       12.58       14.53      6.01 o 
   1   8  13      120.27      107.57      7.26 o 
   2   8  13       37.28       45.11      6.19 o 
   3   8  13      285.23      283.67     12.64 o 
   4   8  13        1.63        0.73      2.99 o 
   5   8  13        0.18        0.55      2.51 o 
   6   8  13       47.29       39.90      3.27 o 
   7   8  13        0.11        4.84      5.87 o 
   8   8  13        9.27        8.33      6.00 o 
  -1   9  13       35.79       42.08      6.97 o 
   0   9  13       25.74       31.36      6.29 o 
   1   9  13        0.14        3.94      5.07 o 
   2   9  13      117.88      127.87     12.72 o 
   3   9  13        5.12        6.41      3.71 o 
   4   9  13        8.06        3.15      4.40 o 
   5   9  13      128.34      149.63      6.43 o 
   6   9  13        0.72        4.10      4.03 o 
   7   9  13       89.49       99.58     11.25 o 
   8   9  13       19.00       15.37      7.36 o 
   0  10  13        3.25        1.81      4.54 o 
   1  10  13       33.40       38.72      5.88 o 
   2  10  13       17.63       19.52      5.96 o 
   3  10  13       13.60        8.65      4.38 o 
   4  10  13      158.43      128.16      6.84 o 
   5  10  13       11.98       15.47      3.97 o 
   6  10  13       30.83       31.15      3.57 o 
   7  10  13       13.72       15.02      6.59 o 
   2  11  13        8.40       15.13      7.50 o 
   3  11  13        0.25        1.29      3.41 o 
   4  11  13       10.28       10.38      3.83 o 
   5  11  13       23.53       25.29      3.91 o 
   6  11  13       15.72       18.82      8.68 o 
  -3  -7  14        0.07        1.47      7.06 o 
  -2  -7  14       10.39        8.72      4.06 o 
  -1  -7  14        8.65       11.80      4.38 o 
   0  -7  14        2.79        0.77      3.81 o 
   1  -7  14        2.11        2.77      4.17 o 
   2  -7  14        0.30        5.25      4.06 o 
   3  -7  14       14.51       17.43      6.42 o 
  -4  -6  14       92.80      104.35     14.10 o 
  -3  -6  14      116.87      111.65      9.08 o 
  -2  -6  14        0.02        0.56      3.06 o 
  -1  -6  14       11.62        9.77      2.80 o 
   0  -6  14        0.16        2.93      3.99 o 
   1  -6  14       74.53       75.74      6.75 o 
   2  -6  14        0.17        4.30      2.95 o 
   3  -6  14       61.97       74.39     13.06 o 
   4  -6  14       17.31       18.89      7.57 o 
  -4  -5  14      164.53      173.65     19.85 o 
  -3  -5  14       23.42       25.41      3.58 o 
  -2  -5  14       13.70       17.95      3.24 o 
  -1  -5  14      163.29      153.25      6.92 o 
   0  -5  14       38.93       32.41      4.94 o 
   1  -5  14        9.11       11.74      6.33 o 
   2  -5  14        9.91        5.99      3.52 o 
   3  -5  14       16.02       10.58      4.96 o 
   4  -5  14      129.12      140.05      9.09 o 
   5  -5  14        2.88        6.51      6.62 o 
  -5  -4  14       69.97       74.62     13.07 o 
  -4  -4  14        6.59        4.74      8.48 o 
  -3  -4  14        2.33        6.12      3.03 o 
  -2  -4  14      175.31      164.99      4.83 o 
  -1  -4  14       70.62       65.78      4.24 o 
   0  -4  14       39.45       48.66      4.00 o 
   1  -4  14      122.32      110.47      7.87 o 
   2  -4  14       53.33       45.97      6.00 o 
   3  -4  14        0.74        6.67      7.42 o 
   4  -4  14        0.01        1.53      2.72 o 
   5  -4  14        9.25        8.80      6.91 o 
   6  -4  14       71.98       72.87     12.37 o 
  -5  -3  14       41.01       29.35      8.86 o 
  -4  -3  14        1.32        4.91      8.19 o 
  -3  -3  14      118.71      119.91      3.56 o 
  -2  -3  14        9.82        7.96      2.10 o 
  -1  -3  14      164.05      155.79      5.92 o 
   0  -3  14       11.14        9.60      3.35 o 
   1  -3  14        8.55        7.11      3.03 o 
   2  -3  14       66.86       67.82      8.98 o 
   3  -3  14        5.35        3.77      3.95 o 
   4  -3  14       12.04        5.68      4.20 o 
   5  -3  14        5.29        7.07      3.88 o 
   6  -3  14        0.57        0.98      6.07 o 
   7  -3  14       34.06       47.55     11.60 o 
  -5  -2  14        1.57        6.56      7.79 o 
  -4  -2  14      168.76      181.32     15.44 o 
  -3  -2  14      288.05      302.81      6.45 o 
  -2  -2  14       26.88       22.54      3.14 o 
  -1  -2  14       53.96       50.77      4.50 o 
   0  -2  14        3.66        2.40      2.77 o 
   1  -2  14      679.90      741.77     15.46 o 
   2  -2  14      549.19      522.61     18.83 o 
   3  -2  14       35.90       42.77      5.00 o 
   4  -2  14      100.47       83.23      7.03 o 
   5  -2  14       98.77       85.25      7.57 o 
   6  -2  14        9.70        6.56      4.26 o 
   7  -2  14        2.07        8.18      4.56 o 
  -5  -1  14        3.81        3.80      7.86 o 
  -4  -1  14      198.57      196.46     15.19 o 
  -3  -1  14       13.54       11.93      2.93 o 
  -2  -1  14        6.09        3.31      1.69 o 
  -1  -1  14       16.25       14.45      3.26 o 
   0  -1  14       21.90       18.93      3.50 o 
   1  -1  14      294.50      271.49      6.89 o 
   2  -1  14        2.21        4.84      3.33 o 
   3  -1  14      128.18      129.25      5.27 o 
   4  -1  14       13.96       10.61      4.57 o 
   5  -1  14       83.58       74.73      8.47 o 
   6  -1  14      112.92      108.91      7.63 o 
   7  -1  14       40.69       35.63     14.45 o 
   8  -1  14       27.48       26.93     10.71 o 
  -5   0  14      189.27      203.45     22.30 o 
  -4   0  14       25.33       26.94      8.54 o 
  -3   0  14      145.10      148.51      5.16 o 
  -2   0  14       99.90      104.41      5.82 o 
  -1   0  14     1447.14     1578.88     29.21 o 
   0   0  14     1237.82     1285.77     15.43 o 
   1   0  14       34.26       40.75      3.74 o 
   2   0  14      213.71      202.74      7.65 o 
   3   0  14      256.77      258.34      6.78 o 
   4   0  14      406.37      375.94      9.57 o 
   5   0  14       26.74       31.03      3.92 o 
   6   0  14        7.49        7.68      2.50 o 
   7   0  14       33.09       23.61      6.02 o 
   8   0  14        0.03        4.34      6.38 o 
  -5   1  14      239.45      255.32     26.17 o 
  -4   1  14        0.66        1.20      1.91 o 
  -3   1  14      216.28      241.30      9.15 o 
  -2   1  14      248.16      252.84      9.86 o 
  -1   1  14      849.80      863.19     12.56 o 
   0   1  14       87.60       79.05      4.94 o 
   1   1  14      413.54      407.37     11.63 o 
   2   1  14      484.70      456.42     12.87 o 
   3   1  14       75.18       61.62      4.10 o 
   4   1  14      319.92      307.38      8.48 o 
   5   1  14        6.47        6.95      2.80 o 
   6   1  14       12.02       15.31      2.72 o 
   7   1  14        3.56        2.18      2.72 o 
   8   1  14       64.32       48.49     22.96 o 
  -5   2  14        1.29       11.78      8.24 o 
  -4   2  14       63.11       55.83      3.61 o 
  -3   2  14       86.67       79.54      3.66 o 
  -2   2  14      176.45      189.07      7.28 o 
  -1   2  14       39.56       32.13      3.39 o 
   0   2  14      101.47       88.29      4.63 o 
   1   2  14      551.00      541.85     14.68 o 
   2   2  14      440.01      430.10     12.24 o 
   3   2  14      166.61      185.14      6.72 o 
   4   2  14       21.45       22.93      3.05 o 
   5   2  14      117.65      105.37      4.34 o 
   6   2  14       58.53       56.28      4.01 o 
   7   2  14        4.48        5.27      2.02 o 
   8   2  14       23.43       36.10      9.44 o 
   9   2  14       14.56       14.35      6.32 o 
  -4   3  14       10.25        6.72      2.64 o 
  -3   3  14      112.97      105.07      4.63 o 
  -2   3  14      271.02      289.71      9.78 o 
  -1   3  14       69.34       72.18      4.64 o 
   0   3  14      103.46       93.53      4.95 o 
   1   3  14       35.56       44.30      5.09 o 
   2   3  14      320.34      296.80     11.10 o 
   3   3  14      461.17      459.30     12.74 o 
   4   3  14       19.00       13.46      2.95 o 
   5   3  14       23.27       32.37      3.17 o 
   6   3  14       13.94        8.43      2.22 o 
   7   3  14        1.81        4.32      3.28 o 
   8   3  14       49.95       55.77      9.37 o 
   9   3  14       25.31       26.79      8.14 o 
  -4   4  14       15.39       18.34      4.11 o 
  -3   4  14       36.64       29.89      3.46 o 
  -2   4  14       26.77       23.16      3.26 o 
  -1   4  14        7.23        8.53      4.27 o 
   0   4  14        8.75        8.39      3.73 o 
   1   4  14      121.30      119.86      5.74 o 
   2   4  14      283.93      301.19      8.92 o 
   3   4  14       31.32       26.45      3.97 o 
   4   4  14       28.26       23.56      6.25 o 
   5   4  14        3.54        1.07      2.94 o 
   6   4  14       69.32       73.06      5.74 o 
   7   4  14       15.38       20.86      6.70 o 
   8   4  14        4.43        3.83      6.34 o 
   9   4  14        5.44        8.32      5.11 o 
  -4   5  14        4.27       12.85      4.07 o 
  -3   5  14        1.35        6.32      3.00 o 
  -2   5  14        2.15        3.91      2.94 o 
  -1   5  14        0.19        2.54      3.40 o 
   0   5  14       10.15       10.33      3.15 o 
   1   5  14      373.18      398.84     10.25 o 
   2   5  14      143.90      148.14      6.17 o 
   3   5  14       16.91       17.96      4.87 o 
   4   5  14        0.51        0.00      3.79 o 
   5   5  14       64.91       67.82      5.63 o 
   6   5  14      723.83      744.83     16.97 o 
   7   5  14      430.27      455.73     17.38 o 
   8   5  14       57.51       51.74      8.16 o 
   9   5  14        0.21        3.71      4.66 o 
  -3   6  14        2.45        5.40      4.47 o 
  -2   6  14       37.49       38.16      5.86 o 
  -1   6  14      141.06      135.84      7.57 o 
   0   6  14        2.20        1.77      4.41 o 
   1   6  14      307.41      291.44     13.41 o 
   2   6  14      106.42      101.49     10.49 o 
   3   6  14       56.17       73.42      6.14 o 
   4   6  14        1.57        5.57      5.22 o 
   5   6  14      164.15      147.58     13.04 o 
   6   6  14      321.64      305.97     10.52 o 
   7   6  14       21.10       18.91      5.11 o 
   8   6  14       19.39       17.65      6.34 o 
   9   6  14        2.58       10.73      7.10 o 
  -2   7  14       40.88       40.45      5.62 o 
  -1   7  14        1.63        5.57      4.43 o 
   0   7  14      212.61      232.64      9.80 o 
   1   7  14        3.41        7.70      5.31 o 
   2   7  14        2.63        5.16      3.99 o 
   3   7  14       16.25        7.18      3.36 o 
   4   7  14      251.22      263.19     11.65 o 
   5   7  14      399.29      410.57     23.10 o 
   6   7  14        0.79        1.62      1.83 o 
   7   7  14       34.33       30.21      7.93 o 
   8   7  14       22.10       32.86      8.74 o 
  -2   8  14       22.00       38.05     12.46 o 
  -1   8  14       47.54       43.09      6.13 o 
   0   8  14        0.61        1.63      4.71 o 
   1   8  14       44.65       44.67      6.74 o 
   2   8  14        7.43       10.81      5.22 o 
   3   8  14      205.33      190.26      9.30 o 
   4   8  14      543.43      527.53     17.12 o 
   5   8  14       45.64       45.25      7.39 o 
   6   8  14        0.01        2.10      2.16 o 
   7   8  14       19.59       34.28      8.29 o 
   8   8  14       41.95       35.84      7.24 o 
  -1   9  14        5.97        7.52      4.95 o 
   0   9  14       52.99       77.62      9.71 o 
   1   9  14       10.67        5.32      4.28 o 
   2   9  14        9.47        7.19      4.71 o 
   3   9  14       11.80        7.99      2.99 o 
   4   9  14       29.51       27.22      5.30 o 
   5   9  14       12.49        7.26      3.48 o 
   6   9  14       20.12       17.11      4.19 o 
   7   9  14       19.69       25.35      9.32 o 
   8   9  14        1.69        2.71      5.41 o 
   1  10  14        0.35        3.28      4.19 o 
   2  10  14       27.36       27.43      4.47 o 
   3  10  14       12.98       13.57      4.17 o 
   4  10  14        1.73        3.26      4.35 o 
   5  10  14        0.46        1.36      3.57 o 
   6  10  14       13.98        7.03      5.71 o 
   7  10  14       62.22       64.08      9.94 o 
   3  11  14        1.24        2.14      3.53 o 
   4  11  14        0.05        0.00      2.93 o 
   5  11  14       28.15       28.10      4.11 o 
  -1  -7  15       56.92       52.68      6.17 o 
   0  -7  15        4.79        6.86      3.68 o 
   1  -7  15        0.19        0.88      2.67 o 
  -2  -6  15      157.42      152.46     12.22 o 
  -1  -6  15       15.15       11.63      3.79 o 
   0  -6  15       12.86       17.59      4.15 o 
   1  -6  15       23.82       25.25      5.53 o 
   2  -6  15        1.41        4.04      6.71 o 
   3  -6  15        7.48        5.74      3.18 o 
  -3  -5  15      212.71      201.36     22.83 o 
  -2  -5  15        2.67        5.54      3.82 o 
  -1  -5  15       19.92       12.06      2.58 o 
   0  -5  15        0.04        2.31      4.04 o 
   1  -5  15       72.64       79.35      8.63 o 
   2  -5  15      109.35      120.54      7.90 o 
   3  -5  15        1.30        1.13      2.55 o 
   4  -5  15        0.00        1.74      3.92 o 
  -4  -4  15      257.64      252.65     26.03 o 
  -3  -4  15      168.77      178.77     16.04 o 
  -2  -4  15       10.57        8.80      2.11 o 
  -1  -4  15      123.62      132.65      5.52 o 
   0  -4  15        0.63        2.70      2.48 o 
   1  -4  15      221.65      241.30     12.37 o 
   2  -4  15       34.14       40.97     11.32 o 
   3  -4  15        0.61        7.27      4.69 o 
   4  -4  15       64.93       72.38     17.51 o 
   5  -4  15        8.64       10.56      6.55 o 
  -4  -3  15      117.66      136.18     18.85 o 
  -3  -3  15       10.97       14.76      2.90 o 
  -2  -3  15        1.78        4.77      2.77 o 
  -1  -3  15        0.04        0.00      2.18 o 
   0  -3  15      138.61      147.92      8.64 o 
   1  -3  15       92.43       97.82      5.40 o 
   2  -3  15       63.73       59.59      8.32 o 
   3  -3  15        6.47        8.59      3.97 o 
   4  -3  15        3.47        3.54      2.81 o 
   5  -3  15       23.39       24.85      5.36 o 
   6  -3  15        0.51        0.00      6.15 o 
  -4  -2  15        0.01       12.75     11.61 o 
  -3  -2  15       28.68       25.75      2.81 o 
  -2  -2  15        0.36        0.87      1.75 o 
  -1  -2  15      389.71      393.39     10.87 o 
   0  -2  15      311.71      302.31     13.84 o 
   1  -2  15       57.52       58.79      5.45 o 
   2  -2  15       65.54       63.05      9.43 o 
   3  -2  15        2.38        0.49      4.18 o 
   4  -2  15       88.31       82.52     16.13 o 
   5  -2  15       40.60       38.69     11.96 o 
   6  -2  15        3.13        2.89      3.54 o 
   7  -2  15        5.05        8.50      4.95 o 
  -4  -1  15        7.93        6.87      8.14 o 
  -3  -1  15      157.48      154.75     14.23 o 
  -2  -1  15        7.07        7.28      2.59 o 
  -1  -1  15      196.52      209.94      7.92 o 
   0  -1  15       38.27       37.64      3.91 o 
   1  -1  15       30.51       31.49      3.67 o 
   2  -1  15      312.79      341.38     13.39 o 
   3  -1  15        0.10        3.87      2.47 o 
   4  -1  15       24.59       28.53      4.70 o 
   5  -1  15       32.55       33.33      5.63 o 
   6  -1  15       76.37       67.06      8.84 o 
   7  -1  15       36.60       26.21     11.46 o 
  -4   0  15       67.40       60.39     11.19 o 
  -3   0  15       60.58       63.84      6.87 o 
  -2   0  15       26.62       23.40      2.59 o 
  -1   0  15       84.80       88.89      4.63 o 
   0   0  15      313.41      326.19     11.29 o 
   1   0  15      209.91      194.65      7.98 o 
   2   0  15        0.22        1.96      3.06 o 
   3   0  15      454.15      445.76     12.93 o 
   4   0  15      365.59      358.16     21.97 o 
   5   0  15       44.62       44.48      4.58 o 
   6   0  15        2.38        4.63      2.37 o 
   7   0  15       41.57       37.82     19.91 o 
   8   0  15      186.06      235.93     23.40 o 
  -4   1  15      164.31      170.14     14.27 o 
  -3   1  15       45.14       39.10      2.88 o 
  -2   1  15      328.91      338.51      9.56 o 
  -1   1  15      407.58      399.67     12.17 o 
   0   1  15      744.12      802.45     15.67 o 
   1   1  15      234.14      227.12      6.34 o 
   2   1  15      294.76      286.48      7.50 o 
   3   1  15      771.29      748.98     24.20 o 
   4   1  15      621.81      628.92     25.49 o 
   5   1  15      203.24      204.02      7.87 o 
   6   1  15       20.85       29.79      4.18 o 
   7   1  15       29.81       33.71      7.63 o 
   8   1  15       53.95       42.07     13.92 o 
  -4   2  15       91.28       94.80     14.19 o 
  -3   2  15       44.16       36.37      3.72 o 
  -2   2  15       54.73       60.00      4.85 o 
  -1   2  15      173.09      163.09      6.86 o 
   0   2  15      321.18      360.76     12.19 o 
   1   2  15       35.09       32.47      3.14 o 
   2   2  15      346.35      325.67      7.72 o 
   3   2  15       59.12       51.09      4.19 o 
   4   2  15      124.25      113.84      5.60 o 
   5   2  15        6.08        5.53      2.41 o 
   6   2  15      196.89      208.05      9.07 o 
   7   2  15       45.84       61.16      9.73 o 
   8   2  15        8.12        7.15      6.30 o 
  -4   3  15       50.35       64.78     11.75 o 
  -3   3  15        1.88        3.53      3.24 o 
  -2   3  15       32.22       29.19      3.52 o 
  -1   3  15      234.66      233.55      9.64 o 
   0   3  15       57.53       56.05      4.47 o 
   1   3  15      430.04      428.93     11.43 o 
   2   3  15      140.42      115.94      5.43 o 
   3   3  15       67.52       80.12      5.12 o 
   4   3  15       98.91      101.67      5.30 o 
   5   3  15       62.22       49.25      3.64 o 
   6   3  15      358.09      367.22     16.87 o 
   7   3  15      151.49      159.31     12.94 o 
   8   3  15       66.18       74.01      9.72 o 
  -4   4  15        0.39        8.56      8.70 o 
  -3   4  15        8.30       10.26      3.58 o 
  -2   4  15       58.50       52.26      4.08 o 
  -1   4  15       25.76       21.59      3.04 o 
   0   4  15       19.96       22.83      3.60 o 
   1   4  15        2.40        8.66      3.90 o 
   2   4  15      194.64      195.46      7.94 o 
   3   4  15      381.87      412.31     12.90 o 
   4   4  15       47.21       58.63      7.21 o 
   5   4  15       29.07       31.90      4.58 o 
   6   4  15        0.64        3.46      3.10 o 
   7   4  15       10.97       10.78      6.04 o 
   8   4  15       36.59       42.69      8.75 o 
  -3   5  15        0.07        1.37      3.04 o 
  -2   5  15        0.14        3.76      2.37 o 
  -1   5  15      118.40      125.52      5.67 o 
   0   5  15        0.07        5.97      3.10 o 
   1   5  15      149.80      157.88      9.68 o 
   2   5  15        0.80        3.80      5.24 o 
   3   5  15       14.08       15.60      4.29 o 
   4   5  15       27.39       29.40      4.71 o 
   5   5  15        2.73        3.58      4.20 o 
   6   5  15       42.82       42.29      4.07 o 
   7   5  15       23.48       20.23      4.61 o 
   8   5  15        2.14        6.48      6.71 o 
  -3   6  15        3.75        4.03      3.21 o 
  -2   6  15       17.67       15.55      3.74 o 
  -1   6  15        7.45       11.42      4.91 o 
   0   6  15      148.80      142.20      8.82 o 
   1   6  15        2.77        3.49      5.05 o 
   2   6  15       60.92       64.40      6.92 o 
   3   6  15       33.72       38.74      5.06 o 
   4   6  15       82.63      111.51      6.23 o 
   5   6  15        6.56        6.06      2.87 o 
   6   6  15      266.20      308.99      7.82 o 
   7   6  15      283.06      293.15     15.50 o 
   8   6  15        2.72        5.94      4.83 o 
  -2   7  15       11.84       14.18      9.71 o 
  -1   7  15       89.13      107.13      8.47 o 
   0   7  15        6.00        7.53      5.06 o 
   1   7  15      214.91      195.12      9.78 o 
   2   7  15       39.63       38.45      5.20 o 
   3   7  15       26.94       16.82      4.92 o 
   4   7  15       75.01       73.62      6.12 o 
   5   7  15       33.00       28.15      4.67 o 
   6   7  15      255.79      260.78     12.69 o 
   7   7  15       28.91       26.41     10.71 o 
   8   7  15        5.68        6.37      8.02 o 
  -1   8  15      122.10      136.64     12.07 o 
   0   8  15        1.41        6.11      5.53 o 
   1   8  15       32.23       34.96      5.83 o 
   2   8  15       96.55      117.09      8.13 o 
   3   8  15        0.78        5.76      3.71 o 
   4   8  15       67.84       77.30      6.60 o 
   5   8  15      108.93      123.49      6.14 o 
   6   8  15        7.97        6.65      5.80 o 
   7   8  15       95.92      115.34     14.28 o 
   8   8  15       23.43       27.26      6.59 o 
   0   9  15        6.70        5.70      4.31 o 
   1   9  15       64.73       62.75      7.26 o 
   2   9  15       57.60       57.60      5.97 o 
   3   9  15        0.26        2.90      3.69 o 
   4   9  15        6.51       12.04      3.55 o 
   5   9  15        1.11        3.41      3.57 o 
   6   9  15       35.78       39.13      8.31 o 
   7   9  15       56.23       51.60      8.48 o 
   2  10  15       24.79       29.58      5.22 o 
   3  10  15        8.43        7.62      3.65 o 
   4  10  15        0.02        3.52      4.60 o 
   5  10  15        7.52        4.81      3.59 o 
   6  10  15        6.24       16.26      7.62 o 
  -1  -6  16      345.64      368.68     26.81 o 
   0  -6  16       30.70       29.47      5.88 o 
   1  -6  16       18.58       16.87      4.79 o 
  -2  -5  16      145.36      151.47     11.56 o 
  -1  -5  16       25.21       26.55      4.20 o 
   0  -5  16       12.89       13.15      4.75 o 
   1  -5  16        0.83        5.29      4.86 o 
   2  -5  16        1.97        1.10      3.31 o 
   3  -5  16        0.41        5.68      3.72 o 
  -3  -4  16      191.26      195.53     21.89 o 
  -2  -4  16      104.56      103.70      6.17 o 
  -1  -4  16       37.00       28.52      3.07 o 
   0  -4  16       19.51       21.30      5.82 o 
   1  -4  16       79.90       79.66      7.03 o 
   2  -4  16      230.62      267.01     10.62 o 
   3  -4  16       32.12       42.77      6.56 o 
   4  -4  16       37.09       37.44      7.88 o 
   5  -4  16       24.34       26.03     11.03 o 
  -3  -3  16      482.18      489.04     21.23 o 
  -2  -3  16      131.81      136.89      9.16 o 
  -1  -3  16        0.20        5.66      2.91 o 
   0  -3  16        0.46        0.99      2.92 o 
   1  -3  16      365.44      373.30     11.69 o 
   2  -3  16      246.22      247.95     12.67 o 
   3  -3  16       46.91       51.47      9.12 o 
   4  -3  16        2.25        4.39      4.28 o 
   5  -3  16        3.36        0.59      3.33 o 
  -4  -2  16       91.74       99.68     14.43 o 
  -3  -2  16        8.05       12.12      7.99 o 
  -2  -2  16       32.60       36.58      4.24 o 
  -1  -2  16        4.39        3.65      2.27 o 
   0  -2  16       53.97       38.60      4.57 o 
   1  -2  16      251.03      247.96     11.58 o 
   2  -2  16        0.51        2.29      4.48 o 
   3  -2  16       27.27       22.16      6.89 o 
   4  -2  16       21.81       21.39      4.60 o 
   5  -2  16       15.33       19.26      5.30 o 
   6  -2  16       19.74       35.04     13.14 o 
  -4  -1  16        0.88        1.91      7.76 o 
  -3  -1  16       51.50       45.96      8.32 o 
  -2  -1  16       11.88       11.58      2.99 o 
  -1  -1  16      163.46      154.70      7.79 o 
   0  -1  16      342.82      372.76     14.28 o 
   1  -1  16      156.74      151.07      8.69 o 
   2  -1  16       46.19       32.40      7.93 o 
   3  -1  16        0.53        0.19      3.81 o 
   4  -1  16       38.72       46.52      6.83 o 
   5  -1  16      142.88      162.89      9.66 o 
   6  -1  16      127.97      128.71     11.76 o 
   7  -1  16       20.61       20.42      6.89 o 
  -4   0  16        0.02        2.54      8.72 o 
  -3   0  16       39.34       36.99      9.00 o 
  -2   0  16      129.86      125.00      4.55 o 
  -1   0  16        0.91        1.41      2.14 o 
   0   0  16      158.70      185.61      7.25 o 
   1   0  16      108.01      100.04      5.34 o 
   2   0  16      399.46      444.87     17.06 o 
   3   0  16      104.59      111.33      6.99 o 
   4   0  16      154.52      147.51      6.77 o 
   5   0  16      125.78      112.95      5.47 o 
   6   0  16       21.50       14.39      5.18 o 
   7   0  16       19.04       22.80     12.84 o 
  -3   1  16       99.21       87.80     10.76 o 
  -2   1  16        0.03        2.35      1.84 o 
  -1   1  16       81.22       74.30      4.53 o 
   0   1  16       91.04      103.11      5.13 o 
   1   1  16       62.89       62.53      4.74 o 
   2   1  16      188.87      183.31      7.71 o 
   3   1  16       37.40       46.65      4.39 o 
   4   1  16      306.62      299.08     14.55 o 
   5   1  16       27.54       26.01      3.19 o 
   6   1  16        0.34        3.54      1.92 o 
   7   1  16        2.70        5.97      5.63 o 
   8   1  16      163.88      174.38     26.94 o 
  -3   2  16       18.01       15.12      4.91 o 
  -2   2  16       64.11       43.84      4.38 o 
  -1   2  16        7.58        8.78      2.56 o 
   0   2  16      121.52      128.86      5.33 o 
   1   2  16      157.82      153.41      6.54 o 
   2   2  16      110.90       97.97      5.57 o 
   3   2  16      643.69      637.20     17.97 o 
   4   2  16      265.61      251.09      8.90 o 
   5   2  16      323.36      336.94      9.89 o 
   6   2  16       46.50       38.18      3.27 o 
   7   2  16        9.33        8.09      5.33 o 
   8   2  16       70.05       87.28     12.27 o 
  -3   3  16       41.95       43.63      4.73 o 
  -2   3  16        0.57        5.27      3.69 o 
  -1   3  16        1.80        4.44      2.75 o 
   0   3  16      245.77      231.18      8.08 o 
   1   3  16       26.22       23.64      3.71 o 
   2   3  16       97.51       95.71      6.73 o 
   3   3  16        5.92        6.21      3.31 o 
   4   3  16        3.00        4.73      3.77 o 
   5   3  16      215.44      212.15      7.50 o 
   6   3  16        2.36        5.28      2.48 o 
   7   3  16       55.48       55.16      6.70 o 
   8   3  16        2.81        5.87      5.30 o 
  -3   4  16       19.60       20.52      4.52 o 
  -2   4  16      127.91      131.23     11.24 o 
  -1   4  16        0.01        4.29      2.57 o 
   0   4  16        0.02        4.56      3.36 o 
   1   4  16      128.75      127.63      7.68 o 
   2   4  16       94.66       97.00      6.67 o 
   3   4  16        2.07        3.52      4.24 o 
   4   4  16        6.30        9.49      3.45 o 
   5   4  16       19.20       25.09      7.15 o 
   6   4  16      303.38      313.71      8.27 o 
   7   4  16      154.49      178.84      5.75 o 
   8   4  16        8.09       10.82      7.62 o 
  -2   5  16        6.68        4.24      3.48 o 
  -1   5  16        0.33        2.83      3.92 o 
   0   5  16      230.73      225.77      9.27 o 
   1   5  16      103.82      103.65      7.22 o 
   2   5  16        7.69        7.50      5.18 o 
   3   5  16       11.52       15.02      4.75 o 
   4   5  16       30.97       37.33      4.98 o 
   5   5  16       52.50       61.58      7.91 o 
   6   5  16        8.06        8.28      3.01 o 
   7   5  16        1.43        2.83      1.34 o 
   8   5  16       24.20       28.93      6.91 o 
  -2   6  16        0.08        2.49      3.26 o 
  -1   6  16        6.60        5.54      5.14 o 
   0   6  16        2.09        6.06      4.21 o 
   1   6  16      355.50      365.60     11.18 o 
   2   6  16      161.74      165.21     17.07 o 
   3   6  16        0.39        3.70      3.76 o 
   4   6  16       36.06       36.85      4.92 o 
   5   6  16       33.12       34.86      4.94 o 
   6   6  16       43.77       42.64      4.20 o 
   7   6  16        2.18        2.37      4.97 o 
   8   6  16        1.67        5.07      7.22 o 
  -1   7  16       25.41       27.88      4.70 o 
   0   7  16       24.41       16.89      4.04 o 
   1   7  16      138.82      144.05      8.22 o 
   2   7  16        0.32        1.80      4.70 o 
   3   7  16        0.06        4.75      4.91 o 
   4   7  16        0.06        1.24      3.44 o 
   5   7  16        7.74        5.88      3.67 o 
   6   7  16        1.87        1.99      1.97 o 
   7   7  16       31.15       24.86      7.60 o 
   0   8  16      111.55      120.56     11.08 o 
   1   8  16        2.45        2.96      5.12 o 
   2   8  16       23.40       14.41      3.79 o 
   3   8  16        0.06        3.08      4.37 o 
   4   8  16        1.99        5.65      3.86 o 
   5   8  16        2.05        4.12      2.87 o 
   6   8  16       19.67       13.73      6.30 o 
   7   8  16       22.75       14.67      6.15 o 
   1   9  16       30.89       33.41      5.45 o 
   2   9  16        2.24        5.38      3.64 o 
   3   9  16        3.75        6.18      4.13 o 
   4   9  16       94.24      101.45      8.99 o 
   5   9  16       60.22       59.47      5.68 o 
   6   9  16        0.01        6.25      8.11 o 
   4  10  16       28.50       34.50      4.62 o 
   0  -5  17       80.62       86.98      8.71 o 
   1  -5  17       62.84       68.79      8.20 o 
   2  -5  17      125.76      119.73     16.76 o 
  -2  -4  17       76.26       76.00     11.85 o 
  -1  -4  17      155.18      179.50     13.07 o 
   0  -4  17        0.02        6.36      4.56 o 
   1  -4  17       20.35       15.01      4.71 o 
   2  -4  17       16.35       14.92      4.50 o 
   3  -4  17       43.89       43.50      6.37 o 
   4  -4  17       10.46        5.93      5.30 o 
  -2  -3  17       82.98       88.16      8.42 o 
  -1  -3  17        5.08       11.26      4.35 o 
   0  -3  17       60.92       63.11      8.84 o 
   1  -3  17       39.19       33.84      7.37 o 
   2  -3  17      144.07      150.98      8.24 o 
   3  -3  17      145.92      150.71     11.15 o 
   4  -3  17        0.09        1.14      2.71 o 
   5  -3  17       25.56       33.15      8.02 o 
  -3  -2  17      116.78      140.72     17.74 o 
  -2  -2  17       38.97       38.94      6.24 o 
  -1  -2  17       10.30       12.54      3.14 o 
   0  -2  17        3.49        7.00      3.97 o 
   1  -2  17      121.59      131.81     10.32 o 
   2  -2  17      421.42      398.46     16.65 o 
   3  -2  17       62.63       54.99      7.76 o 
   4  -2  17        0.15        0.00      3.34 o 
   5  -2  17        0.04        1.22      3.33 o 
  -3  -1  17        2.86        3.28      9.61 o 
  -2  -1  17       40.89       37.35      6.07 o 
  -1  -1  17       33.19       23.81      3.79 o 
   0  -1  17        4.23        4.83      2.91 o 
   1  -1  17       85.30       81.06     10.47 o 
   2  -1  17      109.87      110.59      8.83 o 
   3  -1  17        3.72        7.97      5.27 o 
   4  -1  17        0.35        2.81      2.69 o 
   5  -1  17        3.17        7.07      4.13 o 
   6  -1  17       19.98       20.66      6.63 o 
  -3   0  17      172.26      191.80     21.63 o 
  -2   0  17       12.40       10.63      4.00 o 
  -1   0  17       43.45       42.55      3.57 o 
   0   0  17        0.63        5.42      2.79 o 
   1   0  17        5.43        6.90      2.97 o 
   2   0  17        9.48        3.22      3.85 o 
   3   0  17        4.24        3.62      5.04 o 
   4   0  17       28.88       32.54      4.99 o 
   5   0  17      256.48      254.03     11.65 o 
   6   0  17      233.15      244.88     12.90 o 
   7   0  17       37.94       31.08     10.24 o 
  -2   1  17       36.01       32.39      3.91 o 
  -1   1  17        0.13        1.77      2.13 o 
   0   1  17      127.04      108.75      7.61 o 
   1   1  17        5.09        4.99      2.86 o 
   2   1  17        0.02        6.42      4.84 o 
   3   1  17      253.94      261.97     11.37 o 
   4   1  17        5.72        6.83      2.63 o 
   5   1  17       86.21       79.76      5.81 o 
   6   1  17        5.58        4.88      2.79 o 
   7   1  17        8.51        4.93      4.26 o 
  -3   2  17       45.68       51.62     10.39 o 
  -2   2  17      101.24       87.59      5.46 o 
  -1   2  17       38.98       33.01      4.52 o 
   0   2  17       91.50       82.19      5.49 o 
   1   2  17       64.58       59.59      5.92 o 
   2   2  17        3.76        8.34      4.92 o 
   3   2  17       42.83       49.13      5.67 o 
   4   2  17      162.84      148.25      5.42 o 
   5   2  17       12.00       14.47      3.00 o 
   6   2  17       10.87       15.13      6.74 o 
   7   2  17        1.96        4.61      2.96 o 
  -2   3  17       16.45       12.20      3.59 o 
  -1   3  17       35.80       29.65      5.16 o 
   0   3  17      165.51      176.56      6.46 o 
   1   3  17       21.19       23.65      5.05 o 
   2   3  17       19.91       11.05      4.21 o 
   3   3  17       78.72       68.67      5.78 o 
   4   3  17       20.60       20.49      3.33 o 
   5   3  17       12.28       10.38      2.74 o 
   6   3  17       54.95       55.00      4.96 o 
   7   3  17        0.36        3.18      2.20 o 
  -2   4  17        5.93        6.91      2.86 o 
  -1   4  17      155.04      162.38     26.55 o 
   0   4  17        6.22       12.53      4.03 o 
   1   4  17      118.82      127.39      7.38 o 
   2   4  17        1.65        1.38      4.11 o 
   3   4  17       12.79       11.27      4.19 o 
   4   4  17       38.31       26.27      4.53 o 
   5   4  17        1.26        0.95      3.99 o 
   6   4  17       10.61       14.05      5.44 o 
   7   4  17       35.02       27.82      5.80 o 
  -2   5  17       51.35       68.73      7.37 o 
  -1   5  17       37.44       40.45      5.19 o 
   0   5  17        9.88        7.58      4.20 o 
   1   5  17       42.18       41.54      5.56 o 
   2   5  17       64.20       68.00      7.49 o 
   3   5  17       15.27       12.24      4.30 o 
   4   5  17       69.11       71.57      6.01 o 
   5   5  17        4.37        7.95      4.34 o 
   6   5  17       68.33       65.96      6.97 o 
   7   5  17       66.45       71.37     10.90 o 
  -1   6  17        0.02        2.67      5.21 o 
   0   6  17        5.31        8.77      4.02 o 
   1   6  17        1.23        0.68      4.70 o 
   2   6  17       43.34       39.08      5.53 o 
   3   6  17       42.00       38.85      7.33 o 
   4   6  17        0.04        3.33      3.99 o 
   5   6  17        1.00        4.64      4.22 o 
   6   6  17       31.57       37.46      4.08 o 
   0   7  17        0.00        2.17      3.69 o 
   1   7  17       32.16       31.72      6.57 o 
   2   7  17      308.70      321.23     10.37 o 
   3   7  17       61.96       72.67      6.28 o 
   4   7  17       60.02       61.69      6.86 o 
   5   7  17       35.66       28.84      4.86 o 
   6   7  17       31.14       23.46      3.98 o 
   7   7  17       84.93       83.85     12.33 o 
   1   8  17      129.93      119.91     11.72 o 
   2   8  17       61.08       56.30      6.97 o 
   3   8  17       18.38       15.56      4.58 o 
   4   8  17        0.88        3.52      3.78 o 
   5   8  17       20.07       16.56      3.62 o 
   6   8  17        3.68        2.96      5.75 o 
   3   9  17       14.28        7.26      3.56 o 
   4   9  17        0.04        2.98      3.15 o 
   5   9  17       75.79       75.04      7.08 o 
   1  -4  18       24.49       20.59     10.82 o 
  -1  -3  18       14.24       16.15      3.78 o 
   0  -3  18        0.51        1.35      4.54 o 
   1  -3  18       44.27       64.53     12.54 o 
   2  -3  18        5.21        5.82      5.73 o 
   3  -3  18        5.80        7.81      5.54 o 
  -1  -2  18        4.30        9.30      7.67 o 
   0  -2  18       81.53       77.42      8.70 o 
   1  -2  18        0.93        5.83      3.92 o 
   2  -2  18       10.56        8.63      3.53 o 
   3  -2  18       38.54       29.97      6.47 o 
   4  -2  18        1.93        2.32      3.88 o 
  -2  -1  18        0.42        0.53      8.19 o 
  -1  -1  18      103.69      104.54     10.17 o 
   0  -1  18       77.90       89.76      9.68 o 
   1  -1  18       38.85       45.97      8.09 o 
   2  -1  18       17.62       19.72      6.00 o 
   3  -1  18       23.65       18.47      4.58 o 
   4  -1  18        0.30        2.13      3.41 o 
   5  -1  18        7.51        3.06      2.42 o 
  -2   0  18       87.73       90.96     13.79 o 
  -1   0  18        0.09        4.45      3.05 o 
   0   0  18      102.78       87.57      7.03 o 
   1   0  18      115.99      119.14      7.15 o 
   2   0  18       31.80       30.81      5.23 o 
   3   0  18      127.76      134.30      8.25 o 
   4   0  18       45.37       47.38      6.13 o 
   5   0  18        1.10        3.11      3.13 o 
   6   0  18        1.87        0.87      1.86 o 
  -2   1  18      124.96      124.85     16.11 o 
  -1   1  18       36.32       30.50      5.31 o 
   0   1  18       10.34       11.57      3.60 o 
   1   1  18       19.86       19.16      4.71 o 
   2   1  18       16.38       11.05      6.76 o 
   3   1  18       22.83       20.79      4.73 o 
   4   1  18        0.31        0.66      3.50 o 
   5   1  18       36.65       42.98      5.85 o 
   6   1  18       65.13       69.62      9.61 o 
  -2   2  18       13.49       13.10      7.85 o 
  -1   2  18      161.60      158.82      7.22 o 
   0   2  18       24.09       23.23      3.96 o 
   1   2  18        1.73        1.89      3.92 o 
   2   2  18       60.44       70.24      8.75 o 
   3   2  18       15.64       21.45      4.96 o 
   4   2  18       40.97       44.81      5.13 o 
   5   2  18       26.51       22.81      4.30 o 
   6   2  18        4.31        4.23      3.49 o 
   7   2  18        0.68        2.65      2.01 o 
  -2   3  18      109.08      116.80     10.17 o 
  -1   3  18       22.00       19.01      5.62 o 
   0   3  18       47.20       38.26      4.95 o 
   1   3  18      208.70      209.47      8.94 o 
   2   3  18      101.15      113.31     11.65 o 
   3   3  18       54.71       58.37      7.92 o 
   4   3  18       41.17       33.36      5.98 o 
   5   3  18       35.76       29.94      3.59 o 
   6   3  18       93.18       85.76      5.79 o 
   7   3  18       26.38       42.13      8.61 o 
  -1   4  18        1.44        3.54      3.32 o 
   0   4  18       96.45      104.83      6.88 o 
   1   4  18        2.36        2.91      4.06 o 
   2   4  18      112.25      122.80      8.24 o 
   3   4  18        3.86        7.00      6.43 o 
   4   4  18       72.57       82.86      6.78 o 
   5   4  18        0.08        4.30      4.27 o 
   6   4  18        0.12        2.11      3.60 o 
   7   4  18        0.00        1.79      5.29 o 
  -1   5  18        4.87        7.77      6.81 o 
   0   5  18       18.61       19.14      4.74 o 
   1   5  18      113.71      104.72      7.02 o 
   2   5  18      249.75      284.94     11.29 o 
   3   5  18       18.92       19.26      5.05 o 
   4   5  18        2.80        6.14      3.43 o 
   5   5  18        3.24        5.68      3.11 o 
   6   5  18       64.30       61.24      5.68 o 
   7   5  18       26.83       38.67     10.04 o 
   0   6  18        0.40        3.61      3.78 o 
   1   6  18       64.61       71.91      7.68 o 
   2   6  18       24.65       22.18      4.95 o 
   3   6  18       23.54       19.08      4.48 o 
   4   6  18      149.31      163.38      8.02 o 
   5   6  18       47.22       36.59      6.70 o 
   6   6  18        0.34        5.00      3.82 o 
   1   7  18       34.19       34.35     13.99 o 
   2   7  18        0.38        2.05      3.95 o 
   3   7  18       94.20       96.93      9.15 o 
   4   7  18       33.15       34.63      5.35 o 
   5   7  18       68.38       74.03      8.70 o 
   6   7  18        8.77       13.43      6.42 o 
   3   8  18       33.48       31.54      5.04 o 
   4   8  18       75.64       70.19      8.49 o 
   5   8  18       66.84       61.05      6.62 o 
   0  -2  19        9.62       10.15      3.70 o 
   1  -2  19        8.24        6.92      3.71 o 
   2  -2  19        0.65        5.02      3.32 o 
   3  -2  19       31.74       20.05      4.79 o 
   0  -1  19      158.32      166.94     16.11 o 
   1  -1  19       82.91       70.57     10.34 o 
   2  -1  19       23.05       28.31      6.42 o 
   3  -1  19       22.67       17.12      5.15 o 
   4  -1  19       18.15       12.25      4.35 o 
  -1   0  19        4.00        3.30      2.22 o 
   0   0  19       28.95       30.27      5.56 o 
   1   0  19       32.80       39.80      5.33 o 
   2   0  19       43.49       45.83      5.44 o 
   3   0  19       10.74        9.88      5.08 o 
   4   0  19        0.21        2.86      2.38 o 
   5   0  19        0.83        3.11      4.50 o 
  -1   1  19        1.25        2.74      2.49 o 
   0   1  19       66.55       63.05     11.32 o 
   1   1  19      221.33      226.10      8.58 o 
   2   1  19       28.99       35.13      4.86 o 
   3   1  19        0.59        0.80      3.37 o 
   4   1  19        0.42        5.61      4.18 o 
   5   1  19       30.39       27.56      4.53 o 
  -1   2  19        0.07        2.27      6.42 o 
   0   2  19      125.16      122.68     15.53 o 
   1   2  19        5.94        4.01      3.36 o 
   2   2  19       15.36       16.58      5.41 o 
   3   2  19       53.36       54.78      6.72 o 
   4   2  19       39.95       42.11      5.46 o 
   5   2  19        8.09        8.72      3.28 o 
   6   2  19        9.71       10.39      3.50 o 
   0   3  19       41.57       48.70      5.59 o 
   1   3  19       40.49       34.30      5.82 o 
   2   3  19        0.49        0.97      3.72 o 
   3   3  19        9.05        6.80      3.70 o 
   4   3  19      114.80      129.56      7.43 o 
   5   3  19       15.03       19.38      8.65 o 
   6   3  19       15.02       11.49      3.27 o 
   0   4  19       33.65       29.67      4.55 o 
   1   4  19       13.79       20.72      4.83 o 
   2   4  19        2.06        3.25      3.72 o 
   3   4  19      133.57      124.30      9.08 o 
   4   4  19      260.84      288.42     10.49 o 
   5   4  19       39.53       41.50      5.60 o 
   6   4  19       18.83       15.28      4.43 o 
   1   5  19       18.59       23.31      4.68 o 
   2   5  19       28.26       20.25      5.67 o 
   3   5  19      203.06      214.60     15.33 o 
   4   5  19       28.95       32.53      5.65 o 
   5   5  19        0.80        5.11      3.09 o 
   6   5  19        8.89       11.03      3.59 o 
   1   6  19       20.79       14.98      4.48 o 
   2   6  19      244.16      272.83     18.49 o 
   3   6  19       91.46      111.20     10.05 o 
   4   6  19        2.99        5.16      4.15 o 
   5   6  19        2.05        3.10      2.70 o 
   3   7  19       44.05       44.90      6.54 o 
   4   7  19       75.77       81.10      8.44 o 
   2   0  20       14.00       16.17      5.94 o 
   3   0  20       64.45       73.35     10.19 o 
   1   1  20        4.27        4.06      3.32 o 
   2   1  20      173.77      176.41     15.75 o 
   3   1  20        3.17        4.13      3.29 o 
   4   1  20       51.45       52.30      6.85 o 
   1   2  20      122.53      127.38     10.49 o 
   2   2  20       22.68       26.45      5.04 o 
   3   2  20      113.40      106.11      9.67 o 
   4   2  20       50.39       44.72      5.48 o 
   1   3  20       70.65       70.08      7.40 o 
   2   3  20       19.46       22.91      4.64 o 
   3   3  20        6.44        6.99      3.72 o 
   4   3  20        4.64        5.46      4.45 o 
   2   4  20       69.86       70.52      7.42 o 
   3   4  20        7.35        7.52      4.83 o 
   4   4  20       52.78       46.41      5.78 o 
   3   5  20       11.92       11.98      4.50 o 
                                                 
